# Supplementary material for: Using pangenome variation graphs to improve mutation detection in a large DNA virus
Source: Microb Genom. 2026 May 20;12(5):001698. doi: 10.1099/mgen.0.001698 (PMC13189362; doi:10.1099/mgen.0.001698)
Supplement: Uncited Supplementary Material 2. [file mgen-12-01698-s002.xlsx]

## Sheet: S1_metadata
Sample	Clade	Type	Layout	bases	avgLength	size_MB	Experiment	LibraryName	LibraryStrategy	LibrarySelection	LibrarySource	Model	BioProject	biosample	BioSample	SampleName	Additional_info	MeanReadDepth
SRR12021190	1.2.1	WGS_PE	PAIRED	46714550	293	21	SRX8553379	DS8552688	WGS	PCR	GENOMIC	NextSeq 500	PRJNA639698	SRS6847141	SAMN15246726	2018.TE.15646.1.5		9.46585
SRR25461325	1.2.1	WGS_PE	PAIRED	1154583687	300	389	SRX21194135	N2/Jamnagar/2022	WGS	RANDOM	GENOMIC	Illumina NovaSeq 6000	PRJNA998208	SRS18453125	SAMN36767664	N2_Jamnagar_2		13.7399
SRR12021191	1.2.1	WGS_PE	PAIRED	73141851	289	32	SRX8553378	DS8552687	WGS	PCR	GENOMIC	NextSeq 500	PRJNA639698	SRS6847140	SAMN15246725	2018.TE.15646.1.4		16.1645
SRR25461326	1.2.1	WGS_PE	PAIRED	1669882271	300	563	SRX21194134	N1/Jamnagar/2022	WGS	RANDOM	GENOMIC	Illumina NovaSeq 6000	PRJNA998208	SRS18453124	SAMN36767663	N1_Jamnagar_1		16.7004
LSDV_CAMEROON_S4	1.2.3	WGS_PE	PAIRED	10663318	302	NA	SRX23232794	Cameroon	WGS	PCR	GENOMIC	Illumina MiSeq	PRJNA1065466	LSDV/CameroonVI/2006	SAMN39462265	LSDV Cameroon	SRR27563734	19.0123
SRR21590384	1.2.1	Metagenomic	PAIRED	6854411457	240	2150	SRX17592138	LSD_L10	WGS	RANDOM	METAGENOMIC	Illumina NovaSeq 6000	PRJNA880745	SRS15129943	SAMN30871419	LSD_L10		23.2327
449_05k_S1	2	WGS_PE	PAIRED	NA	NA	NA	NA	NA	WGS	PCR	GENOMIC	Illumina MiSeq		NA	NA	449_05k_S1		28.1075
SRR8442780	Distant	WGS_PE	PAIRED	340584195	493	230	SRX5249948	LSD-3_S2_L001	WGS	RANDOM	GENOMIC	Illumina MiSeq	PRJNA515191	SRS4251981	SAMN10743836	lsd-3		30.8973
LSDV_CAMEROON_TENAPI_S4	1.2.3	WGS_PE	PAIRED	22670536	302	NA	SRX23232805	Cameroon Tenapi	WGS	PCR	GENOMIC	Illumina MiSeq	PRJNA1065466	LSDV/CameroonTenapi/UK	SAMN39462272	LSDV Cameroon Tenapi	SRR27563723	31.6718
449_07k_S2	2	WGS_PE	PAIRED	NA	NA	NA	NA	NA	WGS	PCR	GENOMIC	Illumina MiSeq		NA	NA	449_07k_S2		31.8671
449_11k_S3	2	WGS_PE	PAIRED	NA	NA	NA	NA	NA	WGS	PCR	GENOMIC	Illumina MiSeq		NA	NA	449_11k_S3		38.0224
SRR18612540	1.1	WGS_PE	PAIRED	6216460800	300	1852	SRX14740234	LSDV72	WGS	PCR	GENOMIC	Illumina HiSeq X	PRJNA823388	SRS12502131	SAMN27298738	LSDV72/PrachuapKhiriKhan/Thailand/2021		39.1773
LSDV_SENEGAL_S3	1.2.3	WGS_PE	PAIRED	30551226	302	NA	SRX23232793	Senegal	WGS	PCR	GENOMIC	Illumina MiSeq	PRJNA1065466	LSDV/Senegal/1997	SAMN39462264	LSDV Senegal	SRR27563735	43.1473
SRR24474207	1.2.1	WGS_PE	PAIRED	988663590	318	301	SRX20260740	LSD_SKUAST	WGS	RANDOM PCR	GENOMIC	Illumina HiSeq 4000	PRJNA970499	SRS17591540	SAMN35004120	LSD_SKUAST		48.315
SRR25461324	1.2.2	WGS_PE	PAIRED	1848335929	298	603	SRX21194136	N5/Jamnagar/2022	WGS	RANDOM	GENOMIC	Illumina NovaSeq 6000	PRJNA998208	SRS18453126	SAMN36767665	N5_Jamnagar_3		49.0958
SRR12588175	1.1	WGS_PE	PAIRED	482904837	495	312	SRX9074785	SA-Neeth_lib-DNA	WGS	RANDOM	GENOMIC	Illumina MiSeq	PRJNA661421	SRS7321935	SAMN16057425	attenuated LSDV SA-Neethling		51.2189
LSDV_NEETHLING_S2	1.1	WGS_PE	PAIRED	51816254	302	NA	SRX23232795	Neethling	WGS	PCR	GENOMIC	Illumina MiSeq	PRJNA1065466	LSDV/Neethling/UK	SAMN39462273	LSDV Neethling	SRR27563733	51.5001
SRR25461331	1.2.1	WGS_PE	PAIRED	2011002520	299	665	SRX21194129	N8/Anand/2022	WGS	RANDOM	GENOMIC	Illumina NovaSeq 6000	PRJNA998208	SRS18453121	SAMN36767668	N8_Anand_1		52.4333
SRR25461322	1.2.2	WGS_PE	PAIRED	1079586468	299	356	SRX21194138	N7/Surat/2021	WGS	RANDOM	GENOMIC	Illumina NovaSeq 6000	PRJNA998208	SRS18453128	SAMN36767667	N7_Surat_2		58.2594
LSDV_SL3_S3	1.2.2	WGS_PE	PAIRED	52984390	302	NA	SRX23232800	Sri Lanka 3	WGS	PCR	GENOMIC	Illumina MiSeq	PRJNA1065466	LSDV/SriLanka3/2021	SAMN39462268	LSDV Sri Lanka 3	SRR27563728	58.3243
E7_S3	1.2.1	WGS_PE	PAIRED	75485806	302	NA	SRX23731800	Ethiopia 3	WGS	PCR	GENOMIC	Illumina MiSeq	PRJNA1065466	LSDV/Ethiopia3_2/2019	SAMN40101130	LSDV Ethiopia 3	SRR28085236	59.2896
SRR21590385	1.2.1	Metagenomic	PAIRED	11712513413	248	3669	SRX17592137	LSD_L09	WGS	RANDOM	METAGENOMIC	Illumina NovaSeq 6000	PRJNA880745	SRS15129942	SAMN30871418	LSD_L09		59.4235
SRR25461327	1.2.1	WGS_PE	PAIRED	233327695	419	135	SRX21194133	LSDV/2022/Nohar	WGS	RANDOM	GENOMIC	Illumina NovaSeq 6000	PRJNA998208	SRS18453123	SAMN36767662	L5_Nohar		63.2399
BOKKAS_S10	1.2.3	WGS_PE	PAIRED	80995494	302	NA	SRX23731797	Nigeria	WGS	PCR	GENOMIC	Illumina MiSeq	PRJNA1065466	LSDV/Nigeria/2021	SAMN40101127	LSDV Nigeria	SRR28085239	67.1771
Oman	1.2.1	WGS_PE	PAIRED	88596834	302	NA	SRX23232802	Oman	WGS	PCR	GENOMIC	Illumina MiSeq	PRJNA1065466	LSDV/Oman/2009	SAMN39462270	LSDV Oman	SRR27563726	71.4165
SRR11470182	1.2.1	AMPLICON_PE	PAIRED	18742740	481	9	SRX8046690	SAMN14466601	AMPLICON	PCR	GENOMIC	Illumina MiSeq	PRJNA615775	SRS6418161	SAMN14466601	Lumpy skin disease virus strain Neethling-RIBSP vaccine		72.776
E3_S2	1.2.1	WGS_PE	PAIRED	87906462	302	NA	SRX23731799	Ethiopia 2	WGS	PCR	GENOMIC	Illumina MiSeq	PRJNA1065466	LSDV/Ethiopia21_4/2019	SAMN40101129	LSDV Ethiopia 2	SRR28085237	73.2741
SRR21590383	1.2.1	Metagenomic	PAIRED	16983335245	241	5290	SRX17592139	LSD_NS_30	WGS	RANDOM	METAGENOMIC	Illumina NovaSeq 6000	PRJNA880745	SRS15129944	SAMN30871420	LSD_NS_30		75.5095
LSDV_SL1_S1	1.2.2	WGS_PE	PAIRED	87358634	302	NA	SRX23232798	Sri Lanka 1	WGS	PCR	GENOMIC	Illumina MiSeq	PRJNA1065466	LSDV/SriLanka1/2021	SAMN39462266	LSDV Sri Lanka 1	SRR27563730	75.7219
SRR21590382	1.2.1	Metagenomic	PAIRED	6598369638	247	2083	SRX17592140	LSD_NS_31	WGS	RANDOM	METAGENOMIC	Illumina NovaSeq 6000	PRJNA880745	SRS15129945	SAMN30871421	LSD_NS_31		76.7261
Kenya	1.2.2	WGS_PE	PAIRED	150527974	302	NA	SRX23232801	Kenya	WGS	PCR	GENOMIC	Illumina MiSeq	PRJNA1065466	LSDV/KS_1/1995	SAMN39462269	LSDV Kenya	SRR27563727	80.0599
E21_S4	1.2.1	WGS_PE	PAIRED	55782722	302	NA	SRX23731801	Ethiopia 4	WGS	PCR	GENOMIC	Illumina MiSeq	PRJNA1065466	LSDV/Ethiopia7_3/2019	SAMN40101131	LSDV Ethiopia 4	SRR28085235	80.4285
Jordan	1.2.2	WGS_PE	PAIRED	101033194	302	NA	SRX23232804	Jordan	WGS	PCR	GENOMIC	Illumina MiSeq	PRJNA1065466	LSDV/Jordan/2013	SAMN39462271	LSDV Jordan	SRR27563724	81.9787
SRR25461323	1.2.2	WGS_PE	PAIRED	4265830842	299	1401	SRX21194137	N6/Surat/2021	WGS	RANDOM	GENOMIC	Illumina NovaSeq 6000	PRJNA998208	SRS18453127	SAMN36767666	N6_Surat_1		83.2892
LSDV_SL2_S2	1.2.2	WGS_PE	PAIRED	102743722	302	NA	SRX23232799	Sri Lanka 2	WGS	PCR	GENOMIC	Illumina MiSeq	PRJNA1065466	LSDV/SriLanka2/2021	SAMN39462267	LSDV Sri Lanka 2	SRR27563729	84.3259
E1_S1	1.2.1	WGS_PE	PAIRED	72320846	302	NA	SRX23731798	Ethiopia 1	WGS	PCR	GENOMIC	Illumina MiSeq	PRJNA1065466	LSDV/Ethiopia1_1/2019	SAMN40101128	LSDV Ethiopia 1	SRR28085238	84.4843
Israel	1.2.1	WGS_PE	PAIRED	139615808	302	NA	SRX23232797	Israel	WGS	PCR	GENOMIC	Illumina MiSeq	PRJNA1065466	LSDV/Israel/2007	SAMN39462276	LSDV Israel	SRR27563731	84.5019
Mongolia2	2	WGS_PE	PAIRED	NA	NA	NA	NA	NA	WGS	PCR	GENOMIC	Illumina MiSeq		NA	NA	Mongolia2		84.5881
Mongolia1	2	WGS_PE	PAIRED	NA	NA	NA	NA	NA	WGS	PCR	GENOMIC	Illumina MiSeq		NA	NA	Mongolia1		84.6948
Ghana	1.2.3	WGS_PE	PAIRED	137424798	302	NA	SRX23232796	Ghana	WGS	PCR	GENOMIC	Illumina MiSeq	PRJNA1065466	LSDV/Ghana/2006	SAMN39462275	LSDV Ghana	SRR27563732	85.1834
SRR25461328	1.2.1	WGS_PE	PAIRED	210712285	453	128	SRX21194132	LSDV/2022/Jalore	WGS	RANDOM	GENOMIC	Illumina NovaSeq 6000	PRJNA998208	SRS18453122	SAMN36767661	L4_Jalore		88.9285
SRR25461330	1.2.1	WGS_PE	PAIRED	1928080277	298	648	SRX21194130	N9/Anand/2022	WGS	RANDOM	GENOMIC	Illumina NovaSeq 6000	PRJNA998208	SRS18453119	SAMN36767669	N9_Anand_2		94.4834
SRR18028321	1.1	WGS_PE	PAIRED	586246520	459	285	SRX14182446	20H42-10-ST3	WGS	size fractionation	GENOMIC	Illumina MiSeq	PRJNA807055	SRS12006036	SAMN25949120	20H42-10-ST3		99.3846
Gough	1.2.2	WGS_PE	PAIRED	156869370	302	NA	SRX23232803	Gough	WGS	PCR	GENOMIC	Illumina MiSeq	PRJNA1065466	LSDV/Gough/1959	SAMN39462274	LSDV Gough	SRR27563725	101.32
SRR21590386	1.2.1	Metagenomic	PAIRED	10657234499	248	3373	SRX17592136	LSD_L08	WGS	RANDOM	METAGENOMIC	Illumina NovaSeq 6000	PRJNA880745	SRS15129946	SAMN30871417	LSD_L08		107.215
SRR18709416	1.2.1	AMPLICON_PE	PAIRED	399981149	352	177	SRX14810280	L001	AMPLICON	PCR	GENOMIC	Illumina MiSeq	PRJNA825391	SRS12567072	SAMN27514921	LSDV Atyrau-5BJN(IL-18)		109.013
SRR25461333	1.2.2	WGS_PE	PAIRED	185717900	422	107	SRX21194127	LSDV/2019/Ranchi/P50	WGS	RANDOM	GENOMIC	Illumina NovaSeq 6000	PRJNA998208	SRS18453117	SAMN36767658	L1_Ranchi		137.198
SRR26747374	1.2.1	AMPLICON_SE	SINGLE	69591044	442	30	SRX22446085	SRB6040_P1	AMPLICON	PCR	GENOMIC	Illumina MiSeq	PRJNA1037300	SRS19461441	SAMN38167882	SRB6040		158.927
SRR25461332	1.2.1	WGS_PE	PAIRED	237706843	421	136	SRX21194128	LSDV/2021/Banswara	WGS	RANDOM	GENOMIC	Illumina NovaSeq 6000	PRJNA998208	SRS18453118	SAMN36767659	L2_Banswara		174.4
SRR21590387	1.2.1	Metagenomic	PAIRED	9792691651	243	3104	SRX17592135	LSD_L06	WGS	RANDOM	METAGENOMIC	Illumina NovaSeq 6000	PRJNA880745	SRS15129941	SAMN30871416	LSD_L06		175.55
SRR25461329	1.2.2	WGS_PE	PAIRED	340935288	408	200	SRX21194131	LSDV/2022/Camel	WGS	RANDOM	GENOMIC	Illumina NovaSeq 6000	PRJNA998208	SRS18453120	SAMN36767660	L3_Camel		186.564
SRR26747376	1.2.1	AMPLICON_SE	SINGLE	52298825	443	22	SRX22446083	SRB5778_P2	AMPLICON	PCR	GENOMIC	Illumina MiSeq	PRJNA1037300	SRS19461440	SAMN38167881	SRB5778		213.947
SRR26747386	1.2.1	AMPLICON_SE	SINGLE	235932823	507	134	SRX22446073	ALB1000_P1	AMPLICON	PCR	GENOMIC	Illumina MiSeq	PRJNA1037300	SRS19461435	SAMN38167868	ALB1000		226.618
449_11p_S6	2	WGS_PE	PAIRED	NA	NA	NA	NA	NA	WGS	PCR	GENOMIC	Illumina MiSeq		NA	NA	449_11p_S6		239.586
SRR14139152	1.2.2	WGS_PE	PAIRED	2203019634	302	691	SRX10508754	lib414993	WGA	RANDOM	GENOMIC	Illumina HiSeq 2000	PRJNA719473	SRS8632879	SAMN18607582	LSDv		248.467
SRR26747384	1.2.1	AMPLICON_SE	SINGLE	182870377	487	103	SRX22446075	GRC715_P2	AMPLICON	PCR	GENOMIC	Illumina MiSeq	PRJNA1037300	SRS19461436	SAMN38167877	GRC715		291.032
SRR26747382	1.2.1	AMPLICON_SE	SINGLE	199951308	472	111	SRX22446077	MKD5000_P2	AMPLICON	PCR	GENOMIC	Illumina MiSeq	PRJNA1037300	SRS19461437	SAMN38167878	MKD5000		302.284
SRR15145275	1.1	AMPLICON_PE	PAIRED	274401582	540	168	SRX11452709	20L81-1	AMPLICON	PCR	GENOMIC	Illumina MiSeq	PRJNA746718	SRS9493078	SAMN20238786	20L81/VNM/20		309.007
449_05p_S4	2	WGS_PE	PAIRED	NA	NA	NA	NA	NA	WGS	PCR	GENOMIC	Illumina MiSeq		NA	NA	449_05p_S4		310.599
449_07p_S5	2	WGS_PE	PAIRED	NA	NA	NA	NA	NA	WGS	PCR	GENOMIC	Illumina MiSeq		NA	NA	449_07p_S5		313.487
SRR15145279	1.1	AMPLICON_PE	PAIRED	301437916	515	168	SRX11452705	20L43-1	AMPLICON	PCR	GENOMIC	Illumina MiSeq	PRJNA746718	SRS9493076	SAMN20238784	20L43/VNM/20		324.528
SRR26747364	1.2.2	AMPLICON_SE	SINGLE	208978262	477	120	SRX22446095	ALB4192_P1	AMPLICON	PCR	GENOMIC	Illumina MiSeq	PRJNA1037300	SRS19461446	SAMN38167871	ALB4192		325.748
SRR26747398	1.2.1	AMPLICON_SE	SINGLE	237145012	487	131	SRX22446061	ALB790_P1	AMPLICON	PCR	GENOMIC	Illumina MiSeq	PRJNA1037300	SRS19461429	SAMN38167867	ALB790		325.976
SRR26747366	1.2.1	AMPLICON_SE	SINGLE	259342518	555	154	SRX22446093	ALB1707_P1	AMPLICON	PCR	GENOMIC	Illumina MiSeq	PRJNA1037300	SRS19461445	SAMN38167870	ALB1707		350.003
SRR26747396	1.2.1	AMPLICON_SE	SINGLE	273523563	530	157	SRX22446063	ALB4770_P1	AMPLICON	PCR	GENOMIC	Illumina MiSeq	PRJNA1037300	SRS19461430	SAMN38167872	ALB4770		356.641
SRR26747390	1.2.1	AMPLICON_SE	SINGLE	262894199	569	160	SRX22446069	GRC478_P1	AMPLICON	PCR	GENOMIC	Illumina MiSeq	PRJNA1037300	SRS19461433	SAMN38167875	GRC478		360.024
SRR26747394	1.2.1	AMPLICON_SE	SINGLE	280675874	555	168	SRX22446065	GRC314_P1	AMPLICON	PCR	GENOMIC	Illumina MiSeq	PRJNA1037300	SRS19461431	SAMN38167873	GRC314		362.15
SRR26747368	1.2.1	AMPLICON_SE	SINGLE	266688864	572	145	SRX22446091	ALB1573_P1	AMPLICON	PCR	GENOMIC	Illumina MiSeq	PRJNA1037300	SRS19461444	SAMN38167869	ALB1573		362.392
SRR15145281	1.1	AMPLICON_PE	PAIRED	225209366	513	128	SRX11452703	20L42-1	AMPLICON	PCR	GENOMIC	Illumina MiSeq	PRJNA746718	SRS9493075	SAMN20238783	20L42/VNM/20		397.567
SRR26747388	1.2.1	AMPLICON_SE	SINGLE	311858459	524	164	SRX22446071	GRC498_P1	AMPLICON	PCR	GENOMIC	Illumina MiSeq	PRJNA1037300	SRS19461434	SAMN38167876	GRC498		400.021
SRR26747378	1.2.1	AMPLICON_SE	SINGLE	651461439	525	313	SRX22446081	SRB4592_P2	AMPLICON	PCR	GENOMIC	Illumina MiSeq	PRJNA1037300	SRS19461439	SAMN38167880	SRB4592		400.262
SRR15145277	1.1	AMPLICON_PE	PAIRED	207012751	479	116	SRX11452707	20L70-1	AMPLICON	PCR	GENOMIC	Illumina MiSeq	PRJNA746718	SRS9493077	SAMN20238785	20L70/VNM/20		410.474
SRR26747370	1.1	AMPLICON_SE	SINGLE	347895936	526	165	SRX22446089	SRB6402_P1	AMPLICON	PCR	GENOMIC	Illumina MiSeq	PRJNA1037300	SRS19461443	SAMN38167884	SRB6402		420.771
SRR26747372	1.2.1	AMPLICON_SE	SINGLE	367725878	528	178	SRX22446087	SRB7695_P1	AMPLICON	PCR	GENOMIC	Illumina MiSeq	PRJNA1037300	SRS19461442	SAMN38167883	SRB7695		422.098
SRR26747392	1.2.1	AMPLICON_SE	SINGLE	1007049306	517	532	SRX22446067	GRC386_P1	AMPLICON	PCR	GENOMIC	Illumina MiSeq	PRJNA1037300	SRS19461432	SAMN38167874	GRC386		469.614
SRR26747380	1.2.1	AMPLICON_SE	SINGLE	210949853	533	121	SRX22446079	MKD5011_P2	AMPLICON	PCR	GENOMIC	Illumina MiSeq	PRJNA1037300	SRS19461438	SAMN38167879	MKD5011		491.601
SRR12588176	1.1	AMPLICON_PE	PAIRED	573828901	451	355	SRX9074783	SA-Neeth_lib1-12	AMPLICON	PCR	GENOMIC	Illumina MiSeq	PRJNA661421	SRS7321935	SAMN16057425	attenuated LSDV SA-Neethling		556.876
SRR12065275	1.2.1	AMPLICON_PE	PAIRED	953469461	496	420	SRX8593123	BUL-1	AMPLICON	PCR	GENOMIC	Illumina MiSeq	PRJNA641001	SRS6884236	SAMN15339645	219LSD-249/BUL/16		758.461
SRR10394925	1.2.1	AMPLICON_PE	PAIRED	1315392250	434	693	SRX7095301	Kubash-1	AMPLICON	PCR	GENOMIC	Illumina Genome Analyzer	PRJNA587601	SRS5607769	SAMN13195848	Kubash/KAZ/16		788.982
SRR19090746	Mix	WGS_PE	PAIRED	1867145013	601	876	SRX15160417	B-0219_PCR	WGA	PCR	GENOMIC	Illumina MiSeq	PRJNA835231	SRS12902637	SAMN28095875	B0219_PCR		838.29
SRR19090748	Mix	WGS_PE	PAIRED	1717159595	486	509	SRX15160415	B-0517_DNA	WGS	RANDOM	GENOMIC	Illumina MiSeq	PRJNA835231	SRS12902635	SAMN28095873	B0517_DNA		3737.27
SRR19090747	Mix	WGS_PE	PAIRED	1909501397	601	855	SRX15160416	B-0517_PCR	WGA	PCR	GENOMIC	Illumina MiSeq	PRJNA835231	SRS12902636	SAMN28095874	B0517_PCR		4198.19

## Sheet: S2_readQC
sample_id	library_type	before_filtering	after_filtering	Q30_bases_before	Q30_bases_after	reads_failed_low_quality	reads_failed_too_many_N	reads_failed_too_short	reads_with_adapter_trimmed	bases_trimmed_due_to_adapters	duplication_rate
449_05k_S1	WGS	6580147	6548591	87.6	88.1	31556	0	0	0	0	7.5
449_05p_S4	WGS	9625969	9585122	88.2	88.6	40847	0	0	0	0	37.4
449_07k_S2	WGS	6268521	6208933	89.7	89.9	59588	0	0	0	0	6.7
449_07p_S5	WGS	12467118	12403640	88.4	88.8	63478	0	0	0	0	35.1
449_11k_S3	WGS	7421030	7372761	87.2	87.8	48269	0	0	0	0	6.8
449_11p_S6	WGS	9275166	9235532	88.2	88.6	39634	0	0	0	0	28.1
BOKKAS_S10	WGS	268196	268185	95.4	95.8	11	0	0	28113	1147732	45
E1_S1	WGS	239472	239470	94.6	96.5	1	0	1	71542	3400698	38.2
E21_S4	WGS	291081	291076	94.7	95.1	5	0	0	22908	940755	55.9
E3_S2	WGS	249944	249923	98.5	98.6	21	0	0	19554	780414	49.4
E7_S3	WGS	184710	184710	95.1	95.3	0	0	0	14070	581102	50
Ghana	WGS	454882	454734	95.9	97.9	146	0	2	196290	10139123	19.8
Gough	WGS	519397	519249	96.1	96.9	148	0	0	74177	3150700	48.7
Israel	WGS	462174	460144	97.8	98.2	2030	0	0	91408	4175223	33.5
Jordan	WGS	334085	332190	97	97.6	1894	0	1	84390	3908099	31.5
Kenya	WGS	498414	498270	96.3	97.1	144	0	0	107267	4932586	33.2
LSDV_CAMEROON_S4	WGS	35301	35299	98	98.9	2	0	0	22712	1264216	2.9
LSDV_CAMEROON_TENAPI_S4	WGS	75055	75045	98.5	99.2	10	0	0	45667	2379999	6.4
LSDV_NEETHLING_S2	WGS	171563	171511	97.4	98.8	51	0	1	107228	5170401	15.8
LSDV_SENEGAL_S3	WGS	101156	101141	97.9	99	15	0	0	73603	4131784	4.9
LSDV_SL1_S1	WGS	289259	289254	96.6	97.5	4	0	1	169695	9068679	16.3
LSDV_SL2_S2	WGS	340192	340177	96	97.6	8	0	7	191214	10155883	19.3
LSDV_SL3_S3	WGS	175431	175427	96.1	97.3	4	0	0	71800	3869503	17.8
Mongolia1	WGS	615207	615188	95.3	96	19	0	0	89004	4021417	60
Mongolia2	WGS	451732	451710	95.7	96.5	22	0	0	73810	3277821	52
Oman	WGS	293054	291263	97.7	98.1	1791	0	0	61023	2797794	31.7
SRR10394925	AMPLICON	1548521	1534095	92.2	92.3	14388	38	0	0	0	22.3
SRR10394926	AMPLICON	2979997	2977211	86.2	86.8	2743	43	0	0	0	36.8
SRR11470182	AMPLICON	37552	37496	90.1	90.3	15	41	0	0	0	2.8
SRR12021190	WGS	155976	151317	78.5	81.3	4659	0	0	0	0	1.3
SRR12021191	WGS	245996	240117	81.3	83.5	5878	1	0	0	0	1.6
SRR12065275	AMPLICON	2186660	2185839	92.2	92.5	791	30	0	0	0	67.7
SRR12065276	AMPLICON	1917628	1916916	91.6	91.9	683	29	0	0	0	65.2
SRR12588175	WGS	947314	944405	72.4	73.6	2909	0	0	0	0	0.7
SRR12588176	AMPLICON	1033797	1032722	75.1	75.8	1075	0	0	0	0	16.2
SRR12588177	AMPLICON	1166534	1165417	73.8	74.9	1117	0	0	0	0	19.5
SRR14139152	WGS	7294433	7278527	91.1	91.6	14310	614	982	161089	7056722	15.6
SRR15145273	AMPLICON	431972	430127	77.2	77.9	475	1370	0	0	0	15
SRR15145274	AMPLICON	506106	503698	77.5	78.1	710	1698	0	0	0	11.7
SRR15145275	AMPLICON	427953	426110	82.8	83.1	419	1424	0	0	0	16.9
SRR15145276	AMPLICON	426095	424142	85.2	85.4	574	1379	0	0	0	12.5
SRR15145277	AMPLICON	603716	603471	82.2	82.6	231	14	0	0	0	34.1
SRR15145278	AMPLICON	579659	579420	83.2	83.5	228	11	0	0	0	22.8
SRR15145279	AMPLICON	443404	441793	83.9	84.1	241	1370	0	0	0	14.4
SRR15145280	AMPLICON	437236	435604	83.7	83.9	206	1426	0	0	0	13
SRR18028321	WGS	1234638	1234506	95.5	95.6	132	0	0	0	0	5.4
SRR18612540	WGS	20718038	20626669	92.9	93.5	87273	93	4003	1448196	30748508	28
SRR18709416	AMPLICON	947661	946585	91.9	92.3	950	126	0	0	0	3.1
SRR19090746	WGS	3105411	3089847	88.3	90.4	15384	0	180	1152621	84352242	6.6
SRR19090747	WGS	3175941	3148082	88.4	90	3834	0	24025	1118366	79321318	6.3
SRR19090748	WGS	3470253	3461205	94.2	94.2	8237	811	0	0	0	30.9
SRR21590382	Metagenomic	22684277	22608853	94.3	94.6	69803	5621	0	0	0	10.4
SRR21590383	Metagenomic	59391674	59211508	94.3	94.4	159250	20916	0	0	0	21.4
SRR21590384	Metagenomic	23796795	23720407	94.9	95.2	70350	6038	0	0	0	10.6
SRR21590385	Metagenomic	40690080	40490408	93.9	94.1	185304	14368	0	0	0	11.5
SRR21590386	Metagenomic	37178978	37062591	94.3	94.5	106992	9395	0	0	0	10.2
SRR21590387	Metagenomic	33888690	33779241	94.5	94.8	100900	8549	0	0	0	11.2
SRR24474207	WGS	3108546	3091865	91.7	92.4	12474	27	4180	329985	10271319	18.8
SRR25461322	WGS	3608885	3579191	92.2	92.4	29404	277	13	244830	8920985	12.7
SRR25461323	WGS	14143184	14123068	89.9	90.3	19941	175	0	0	0	54.8
SRR25461324	WGS	6118872	6110538	89.9	90.3	8254	80	0	0	0	69.4
SRR25461325	WGS	3830245	3819284	89.6	90	10912	49	0	0	0	10.6
SRR25461326	WGS	5556365	5514919	90.8	90.9	41050	396	0	0	0	10.5
SRR25461327	WGS	525545	525408	83.9	84	137	0	0	0	0	10.8
SRR25461328	WGS	454349	453816	80.3	80.8	533	0	0	0	0	6.6
SRR25461329	WGS	782208	782045	83.5	83.7	163	0	0	0	0	29.4
SRR25461330	WGS	6393408	6374605	90.7	91	18738	65	0	0	0	12.2
SRR25461331	WGS	6723431	6673534	91.9	92	49354	543	0	0	0	11.5
SRR25461332	WGS	535981	535923	86.7	86.7	58	0	0	0	0	31.7
SRR25461333	WGS	413011	412874	85.2	85.3	137	0	0	0	0	23.4
SRR26747364	AMPLICON	469574	467762	81.2	81.5	243	1569	0	0	0	18.4
SRR26747365	AMPLICON	434027	432495	82.8	83	187	1345	0	0	0	12.2
SRR26747366	AMPLICON	429429	427782	75.5	76.1	237	1410	0	0	0	22.1
SRR26747367	AMPLICON	463549	461744	79.3	79.6	259	1546	0	0	0	19.8
SRR26747368	AMPLICON	494269	494033	85.5	85.9	225	11	0	0	0	24.6
SRR26747369	AMPLICON	465770	465553	84.3	84.6	204	13	0	0	0	30.7
SRR26747370	AMPLICON	609755	609454	89.2	89.5	181	120	0	0	0	38.4
SRR26747371	AMPLICON	656852	656490	89.9	90.1	224	138	0	0	0	34.2
SRR26747372	AMPLICON	745841	745413	91.3	91.5	317	111	0	0	0	30.2
SRR26747373	AMPLICON	692681	692309	89	89.2	239	133	0	0	0	34.7
SRR26747374	AMPLICON	143532	143462	93.3	93.5	59	11	0	0	0	18.6
SRR26747375	AMPLICON	153251	153172	93.9	94	72	7	0	0	0	15.3
SRR26747376	AMPLICON	485480	483589	79.7	80	249	1642	0	0	0	21.9
SRR26747377	AMPLICON	114824	114599	96.9	96.9	225	0	0	0	0	11.6
SRR26747378	AMPLICON	167392	167314	93.7	93.8	73	5	0	0	0	17.9
SRR26747379	AMPLICON	1231493	1230781	89.1	89.3	426	286	0	0	0	40.7
SRR26747380	AMPLICON	1412083	1411338	92.7	92.8	428	317	0	0	0	38.7
SRR26747381	AMPLICON	394035	392505	81.5	81.8	224	1306	0	0	0	15.1
SRR26747382	AMPLICON	365544	364146	81.9	82.1	208	1190	0	0	0	10.3
SRR26747383	AMPLICON	417031	415495	84.2	84.4	176	1360	0	0	0	14.8
SRR26747384	AMPLICON	411044	409478	86.4	86.6	218	1348	0	0	0	11.6
SRR26747385	AMPLICON	369980	368555	83.7	83.9	255	1170	0	0	0	16.4
SRR26747386	AMPLICON	402406	400825	86.4	86.5	218	1363	0	0	0	11.1
SRR26747387	AMPLICON	460912	459180	82.5	82.7	206	1526	0	0	0	16.3
SRR26747388	AMPLICON	657121	656557	87.2	87.5	546	18	0	0	0	25.9
SRR26747389	AMPLICON	592176	591880	87.4	87.6	288	8	0	0	0	24.6
SRR26747390	AMPLICON	481322	479412	70.2	71.2	285	1625	0	0	0	20.9
SRR26747391	AMPLICON	459588	457822	78.1	78.5	251	1515	0	0	0	20
SRR26747392	AMPLICON	700446	699128	88.2	88.5	466	852	0	0	0	20.7
SRR26747393	AMPLICON	1912734	1909755	82.8	83.8	2642	337	0	0	0	26.2
SRR26747394	AMPLICON	430005	428317	77.7	78.1	233	1455	0	0	0	23.1
SRR26747395	AMPLICON	501016	498981	78.1	78.5	338	1697	0	0	0	21.3
SRR26747396	AMPLICON	451550	449843	80.4	80.7	213	1494	0	0	0	16.8
SRR26747397	AMPLICON	513581	511665	81.5	81.7	233	1683	0	0	0	17.4
SRR26747398	AMPLICON	408502	406973	81.8	82.1	215	1314	0	0	0	16.3
SRR26747399	AMPLICON	481419	479658	85.4	85.5	238	1523	0	0	0	15.5
SRR8442780	WGS	672265	514810	21	25.2	157455	0	0	0	0	0

## Sheet: S3_contamination
Sample	Library_type	total	virus	cow	deer	sheep	human	virus%	cow%	deer%	sheep%	human%
449_05k_S1_1	WGS	7039932	147375	5513500	849755	449218	80084	2.09342	78.3175	12.0705	6.381	1.13757
449_05k_S1_2	WGS	6979888	146045	5466416	842942	445304	79181	2.09237	78.3167	12.0767	6.37982	1.13442
449_05p_S4_1	WGS	10160114	6075675	3045959	557956	355849	124675	59.7993	29.9796	5.49163	3.50241	1.2271
449_05p_S4_2	WGS	10096862	6043036	3023454	553403	352980	123989	59.8506	29.9445	5.48094	3.49594	1.228
449_07k_S2_1	WGS	6690336	164752	5222136	806098	419528	77822	2.46254	78.0549	12.0487	6.27066	1.1632
449_07k_S2_2	WGS	6633309	163278	5177515	799746	415901	76869	2.46149	78.0533	12.0565	6.26989	1.15883
449_07p_S5_1	WGS	13198674	7064204	4598141	857251	515945	163133	53.5221	34.8379	6.49498	3.90907	1.23598
449_07p_S5_2	WGS	13111203	7024214	4563361	850011	511571	162046	53.5741	34.8051	6.48309	3.90179	1.23594
449_11k_S3_1	WGS	7888258	185988	6131529	983360	499758	87623	2.35778	77.7298	12.4661	6.33547	1.1108
449_11k_S3_2	WGS	7814255	184284	6073689	974709	494997	86576	2.35831	77.7258	12.4735	6.33454	1.10792
449_11p_S6_1	WGS	9919572	4287925	4248340	789071	455335	138901	43.2269	42.8279	7.95469	4.59027	1.40027
449_11p_S6_2	WGS	9858200	4265905	4218956	783263	451972	138104	43.2727	42.7964	7.94529	4.58473	1.4009
BOKKAS_S10_1	WGS	336647	163228	111622	21710	21882	18205	48.4864	33.157	6.44889	6.49998	5.40774
BOKKAS_S10_2	WGS	342116	165950	113329	22074	22251	18512	48.5069	33.1259	6.4522	6.50393	5.41103
E1_S1_1	WGS	256624	209345	27948	6603	6928	5800	81.5765	10.8906	2.57303	2.69967	2.26012
E1_S1_2	WGS	257227	209847	28022	6612	6940	5806	81.5805	10.8939	2.57049	2.69801	2.25715
E21_S4_1	WGS	343780	226838	68803	16289	16906	14944	65.9835	20.0137	4.7382	4.91768	4.34697
E21_S4_2	WGS	344813	227481	68999	16357	16972	15004	65.9723	20.0106	4.74373	4.92209	4.35134
E3_S2_1	WGS	289415	204318	48452	12347	12789	11509	70.5969	16.7414	4.26619	4.41891	3.97664
E3_S2_2	WGS	290229	204892	48585	12383	12825	11544	70.5967	16.7402	4.26663	4.41892	3.97755
E7_S3_1	WGS	220199	144550	43398	10896	11254	10101	65.6452	19.7085	4.94825	5.11083	4.58721
E7_S3_2	WGS	221047	145115	43578	10930	11293	10131	65.6489	19.7144	4.94465	5.10887	4.58319
Ghana_1	WGS	490744	318594	122404	22920	18199	8627	64.9206	24.9425	4.67046	3.70845	1.75794
Ghana_2	WGS	490307	318304	122276	22891	18191	8645	64.9193	24.9387	4.66871	3.71012	1.76318
Gough_1	WGS	571445	433295	85811	18817	18412	15110	75.8244	15.0165	3.29288	3.22201	2.64417
Gough_2	WGS	575318	436122	86378	18985	18561	15272	75.8054	15.014	3.29991	3.22622	2.65453
Israel_1	WGS	540228	305746	157204	29534	27341	20403	56.5957	29.0996	5.46695	5.06101	3.77674
Israel_2	WGS	544035	307788	158220	29821	27589	20617	56.575	29.0827	5.48145	5.07118	3.78965
Jordan_1	WGS	360184	273592	58197	11243	10151	7001	75.959	16.1576	3.12146	2.81828	1.94373
Jordan_2	WGS	359773	273268	58048	11259	10169	7029	75.9557	16.1346	3.12947	2.8265	1.95373
Kenya_1	WGS	597016	282226	217642	37345	34522	25281	47.2728	36.455	6.25528	5.78242	4.23456
Kenya_2	WGS	599482	283126	218609	37567	34737	25443	47.2284	36.4663	6.26658	5.7945	4.24416
LSDV_CAMEROON_S4_1	WGS	37480	25158	7973	1758	1670	921	67.1238	21.2727	4.6905	4.45571	2.45731
LSDV_CAMEROON_S4_2	WGS	37465	25147	7969	1758	1670	921	67.1213	21.2705	4.69238	4.45749	2.45829
LSDV_CAMEROON_TENAPI_S4_1	WGS	80518	51978	19601	3933	3378	1628	64.5545	24.3436	4.88462	4.19534	2.02191
LSDV_CAMEROON_TENAPI_S4_2	WGS	80455	51946	19579	3930	3375	1625	64.5653	24.3353	4.88472	4.19489	2.01976
LSDV_NEETHLING_S2_1	WGS	182151	137531	30514	5903	5384	2819	75.5038	16.752	3.24072	2.95579	1.54762
LSDV_NEETHLING_S2_2	WGS	182012	137435	30481	5899	5380	2817	75.5088	16.7467	3.241	2.95585	1.5477
LSDV_SENEGAL_S3_1	WGS	103490	87428	10927	1823	1990	1322	84.4797	10.5585	1.76152	1.92289	1.27742
LSDV_SENEGAL_S3_2	WGS	103487	87423	10926	1824	1991	1323	84.4773	10.5578	1.76254	1.92391	1.27842
LSDV_SL1_S1_1	WGS	295324	247250	33943	5712	5342	3077	83.7216	11.4935	1.93415	1.80886	1.04191
LSDV_SL1_S1_2	WGS	295639	247535	33960	5719	5344	3081	83.7288	11.487	1.93445	1.80761	1.04215
LSDV_SL2_S2_1	WGS	344933	298704	32431	5459	5270	3069	86.5977	9.40212	1.58263	1.52783	0.889738
LSDV_SL2_S2_2	WGS	345291	299035	32452	5461	5273	3070	86.6038	9.39845	1.58156	1.52712	0.889105
LSDV_SL3_S3_1	WGS	182660	140919	29829	4735	4450	2727	77.1483	16.3303	2.59225	2.43622	1.49294
LSDV_SL3_S3_2	WGS	182430	140781	29773	4719	4436	2721	77.1699	16.3202	2.58675	2.43162	1.49153
M2_S5_1	WGS	823542	316218	325776	62206	64357	54985	38.3973	39.5579	7.55347	7.81466	6.67665
M2_S5_2	WGS	826402	317293	326875	62440	64601	55193	38.3945	39.554	7.55564	7.81714	6.67871
M5_S6_1	WGS	571980	283177	182152	36786	37844	32021	49.5082	31.8459	6.43134	6.61632	5.59827
M5_S6_2	WGS	573040	283658	182496	36863	37930	32093	49.5006	31.847	6.43288	6.61908	5.60048
Oman_1	WGS	336796	214380	79164	16131	15337	11784	63.6528	23.505	4.78955	4.5538	3.49885
Oman_2	WGS	337709	214803	79343	16236	15441	11886	63.6059	23.4945	4.80769	4.57228	3.5196
SRR10394925_1	AMPLICON_PE	1547324	1545940	1027	77	54	226	99.9106	0.0663727	0.00497633	0.0034899	0.0146059
SRR10394925_2	AMPLICON_PE	1560830	1559455	1028	73	49	225	99.9119	0.0658624	0.004677	0.00313935	0.0144154
SRR10394926_1	AMPLICON_PE	2916875	2914447	1664	141	112	511	99.9168	0.0570474	0.00483394	0.00383973	0.0175187
SRR10394926_2	AMPLICON_PE	2938838	2936419	1650	141	108	520	99.9177	0.0561446	0.00479782	0.00367492	0.0176941
SRR11470182_1	AMPLICON_PE	36857	36284	467	65	30	11	98.4453	1.26706	0.176357	0.0813957	0.0298451
SRR11470182_2	AMPLICON_PE	36925	36344	474	65	31	11	98.4265	1.28368	0.176032	0.083954	0.0297901
SRR12021190_1	WGS	153223	14365	24460	17606	96108	684	9.37522	15.9637	11.4904	62.7243	0.446408
SRR12021190_2	WGS	145774	13767	23200	16706	91463	638	9.44407	15.915	11.4602	62.743	0.437664
SRR12021191_1	WGS	247262	26712	39048	29165	151207	1130	10.8031	15.7922	11.7952	61.1525	0.457005
SRR12021191_2	WGS	238649	25965	37601	28116	145877	1090	10.88	15.7558	11.7813	61.1262	0.456738
SRR12065275_1	AMPLICON_PE	2174018	2163974	2685	2456	2458	2445	99.538	0.123504	0.112971	0.113063	0.112465
SRR12065275_2	AMPLICON_PE	2178313	2168323	2647	2450	2452	2441	99.5414	0.121516	0.112472	0.112564	0.112059
SRR12065276_1	AMPLICON_PE	1847379	1836722	2842	2559	2561	2695	99.4231	0.15384	0.138521	0.138629	0.145882
SRR12065276_2	AMPLICON_PE	1850682	1840061	2795	2563	2564	2699	99.4261	0.151025	0.138489	0.138544	0.145838
SRR12588175_1	WGS	955583	84116	105429	79004	653037	33997	8.80258	11.033	8.26762	68.3391	3.55772
SRR12588175_2	WGS	947488	83787	104109	78375	647410	33807	8.84307	10.9879	8.27187	68.3291	3.56807
SRR12588176_1	AMPLICON_PE	1042000	1041946	11	0	13	30	99.9948	0.00105566	0	0.0012476	0.00287908
SRR12588176_2	AMPLICON_PE	1042789	1042744	8	0	10	27	99.9957	0.000767173	0	0.000958967	0.00258921
SRR12588177_1	AMPLICON_PE	1142029	1141554	59	57	60	299	99.9584	0.00516624	0.00499112	0.00525381	0.0261815
SRR12588177_2	AMPLICON_PE	1143858	1143414	54	52	55	283	99.9612	0.00472087	0.00454602	0.00480829	0.0247408
SRR14139152_1	WGS	7526059	1267449	952977	884276	4355080	66277	16.8408	12.6624	11.7495	57.8667	0.880634
SRR14139152_2	WGS	7483442	1261928	947008	879018	4329620	65868	16.8629	12.6547	11.7462	57.856	0.880183
SRR15145273_1	AMPLICON_PE	427471	407925	18628	326	312	280	95.4275	4.35772	0.0762625	0.0729874	0.0655015
SRR15145273_2	AMPLICON_PE	430662	411541	18241	311	300	269	95.5601	4.23557	0.0722144	0.0696602	0.062462
SRR15145274_1	AMPLICON_PE	492251	443438	47005	629	598	581	90.0837	9.54899	0.12778	0.121483	0.118029
SRR15145274_2	AMPLICON_PE	495200	446919	46501	619	591	570	90.2502	9.39035	0.125	0.119346	0.115105
SRR15145275_1	AMPLICON_PE	427952	427891	59	2	0	0	99.9857	0.0137866	0.000467342	0	0
SRR15145275_2	AMPLICON_PE	432664	432606	56	2	0	0	99.9866	0.0129431	0.000462252	0	0
SRR15145276_1	AMPLICON_PE	419688	419590	98	0	0	0	99.9766	0.0233507	0	0	0
SRR15145276_2	AMPLICON_PE	423233	423132	101	0	0	0	99.9761	0.0238639	0	0	0
SRR15145277_1	AMPLICON_PE	604032	604009	0	0	0	23	99.9962	0	0	0	0.00380774
SRR15145277_2	AMPLICON_PE	607427	607405	0	0	0	22	99.9964	0	0	0	0.00362183
SRR15145278_1	AMPLICON_PE	569389	569359	0	0	0	30	99.9947	0	0	0	0.00526881
SRR15145278_2	AMPLICON_PE	573132	573106	0	0	0	26	99.9955	0	0	0	0.00453648
SRR15145279_1	AMPLICON_PE	444893	444892	0	1	0	0	99.9998	0	0.000224773	0	0
SRR15145279_2	AMPLICON_PE	450743	450743	0	0	0	0	100	0	0	0	0
SRR15145280_1	AMPLICON_PE	430038	430014	0	0	0	24	99.9944	0	0	0	0.0055809
SRR15145280_2	AMPLICON_PE	434772	434749	0	0	0	23	99.9947	0	0	0	0.00529013
SRR18028321_1	WGS	1211868	201293	127204	134687	742790	5894	16.6101	10.4965	11.114	61.293	0.486357
SRR18028321_2	WGS	1166430	195686	122363	129853	712860	5668	16.7765	10.4904	11.1325	61.1147	0.485927
SRR18612540_1	WGS	22211100	239604	18195904	2175448	1268907	331237	1.07876	81.9226	9.79442	5.71294	1.49131
SRR18612540_2	WGS	22040684	237289	18059224	2157933	1258139	328099	1.0766	81.9359	9.79068	5.70826	1.48861
SRR18709416_1	AMPLICON_PE	978725	210372	100413	75509	529318	63113	21.4945	10.2596	7.71504	54.0824	6.44849
SRR18709416_2	AMPLICON_PE	974665	209375	100008	75262	527245	62775	21.4817	10.2608	7.72183	54.095	6.44067
SRR19090746_1	WGS	604014	588183	3880	3884	3879	4188	97.379	0.642369	0.643031	0.642204	0.693361
SRR19090746_2	WGS	601453	586387	3693	3699	3693	3981	97.4951	0.614013	0.615011	0.614013	0.661897
SRR19090747_1	WGS	2861907	2853684	2009	2010	2011	2193	99.7127	0.0701979	0.0702329	0.0702678	0.0766272
SRR19090747_2	WGS	2853274	2846124	1745	1744	1747	1914	99.7494	0.0611578	0.0611228	0.0612279	0.0670808
SRR19090748_1	WGS	2619500	2399668	15382	10522	181152	12776	91.6079	0.587211	0.40168	6.91552	0.487727
SRR19090748_2	WGS	2610769	2392567	15251	10445	179877	12629	91.6422	0.584157	0.400074	6.88981	0.483727
SRR21590382_1	Metagenomic	24120464	354860	18548356	3231811	1655171	330266	1.4712	76.8988	13.3986	6.8621	1.36924
SRR21590382_2	Metagenomic	23988816	353086	18447849	3214630	1645357	327894	1.47188	76.9019	13.4005	6.85885	1.36686
SRR21590383_1	Metagenomic	36284209	674046	21025294	7033177	5094321	2457371	1.85768	57.9461	19.3836	14.04	6.77256
SRR21590383_2	Metagenomic	36143257	671618	20943035	7007106	5074222	2447276	1.85821	57.9445	19.387	14.0392	6.77104
SRR21590384_1	Metagenomic	25184088	166687	19683421	3317047	1695321	321612	0.661874	78.1582	13.1712	6.73171	1.27704
SRR21590384_2	Metagenomic	25050131	165812	19580284	3299412	1685246	319377	0.661921	78.1644	13.1712	6.72749	1.27495
SRR21590385_1	Metagenomic	43092861	334937	33991434	5445778	2828667	492045	0.777245	78.8795	12.6373	6.56412	1.14182
SRR21590385_2	Metagenomic	42867696	333330	33815116	5417929	2812659	488662	0.777579	78.8825	12.6387	6.56126	1.13993
SRR21590386_1	Metagenomic	38897955	672435	29657215	5286755	2767968	513582	1.72872	76.2436	13.5913	7.11597	1.32033
SRR21590386_2	Metagenomic	39087371	669595	29806825	5311323	2781490	518138	1.71307	76.2569	13.5883	7.11608	1.32559
SRR21590387_1	Metagenomic	35846561	2126902	26517599	4467292	2312165	422603	5.93335	73.9753	12.4623	6.45017	1.17892
SRR21590387_2	Metagenomic	35655033	2117541	26375963	4443375	2298525	419629	5.93897	73.9754	12.4621	6.44657	1.17691
SRR24474207_1	WGS	2872508	91266	2176021	360041	192863	52317	3.17722	75.7533	12.534	6.7141	1.8213
SRR24474207_2	WGS	2845167	90548	2154821	356866	191099	51833	3.18252	75.7362	12.5429	6.71662	1.82179
SRR25461322_1	WGS	3392752	220124	2422488	410670	245324	94146	6.48807	71.4019	12.1043	7.23083	2.77492
SRR25461322_2	WGS	3369237	218873	2405115	408042	243687	93520	6.49622	71.3846	12.1108	7.23271	2.7757
SRR25461323_1	WGS	9012000	491417	5338403	1556535	1097272	528373	5.45292	59.2366	17.2718	12.1757	5.86299
SRR25461323_2	WGS	8954399	488560	5304776	1546671	1089973	524419	5.45609	59.2421	17.2728	12.1725	5.85655
SRR25461324_1	WGS	3884735	339141	2195818	651081	462939	235756	8.73009	56.5243	16.76	11.9169	6.06878
SRR25461324_2	WGS	3856581	336865	2180095	646373	459414	233834	8.73481	56.5292	16.7603	11.9125	6.06325
SRR25461325_1	WGS	4008454	36482	3222952	481996	230143	36881	0.910126	80.4039	12.0245	5.74144	0.92008
SRR25461325_2	WGS	3983530	36286	3202743	479243	228663	36595	0.910901	80.3996	12.0306	5.74021	0.918658
SRR25461326_1	WGS	5802937	53108	4694566	668847	330791	55625	0.915192	80.8998	11.526	5.70041	0.958566
SRR25461326_2	WGS	5764586	52809	4663370	664669	328573	55165	0.916094	80.8969	11.5302	5.69985	0.956964
SRR25461327_1	WGS	144364	84425	9539	7156	40312	2932	58.4806	6.6076	4.95691	27.9239	2.03098
SRR25461327_2	WGS	145139	85029	9575	7175	40413	2947	58.5845	6.59712	4.94354	27.8443	2.03047
SRR25461328_1	WGS	375519	174182	135817	31933	20965	12622	46.3843	36.1678	8.5037	5.58294	3.36121
SRR25461328_2	WGS	375055	174435	135316	31866	20888	12550	46.5092	36.079	8.49635	5.56932	3.34618
SRR25461329_1	WGS	797270	585981	18380	11738	175704	5467	73.4984	2.30537	1.47227	22.0382	0.685715
SRR25461329_2	WGS	802713	590387	18479	11798	176540	5509	73.549	2.30207	1.46977	21.9929	0.686298
SRR25461330_1	WGS	6752556	412364	5062488	803691	397269	76744	6.10678	74.9714	11.902	5.88324	1.13652
SRR25461330_2	WGS	6717488	410768	5035446	799714	395248	76312	6.1149	74.9603	11.905	5.88387	1.13602
SRR25461331_1	WGS	7000477	186875	5494335	831454	410951	76862	2.66946	78.4852	11.8771	5.87033	1.09795
SRR25461331_2	WGS	6952255	185927	5455970	826044	408045	76269	2.67434	78.4777	11.8817	5.86925	1.09704
SRR25461332_1	WGS	528915	508534	2189	1362	15940	890	96.1466	0.413866	0.257508	3.01372	0.168269
SRR25461332_2	WGS	532704	512239	2205	1378	15988	894	96.1583	0.413926	0.25868	3.00129	0.167823
SRR25461333_1	WGS	331516	322917	0	1867	1869	4863	97.4062	0	0.56317	0.563774	1.4669
SRR25461333_2	WGS	333991	325351	0	1876	1878	4886	97.4131	0	0.561692	0.562291	1.46291
SRR26747364_1	AMPLICON_SE	467163	467162	1	0	0	0	99.9998	0.000214058	0	0	0
SRR26747364_2	AMPLICON_SE	475992	475991	1	0	0	0	99.9998	0.000210088	0	0	0
SRR26747365_1	AMPLICON_SE	425106	425102	0	0	0	4	99.9991	0	0	0	0.000940942
SRR26747365_2	AMPLICON_SE	431321	431316	0	0	0	5	99.9988	0	0	0	0.00115923
SRR26747366_1	AMPLICON_SE	424371	424371	0	0	0	0	100	0	0	0	0
SRR26747366_2	AMPLICON_SE	431690	431690	0	0	0	0	100	0	0	0	0
SRR26747367_1	AMPLICON_SE	450534	450529	0	0	0	5	99.9989	0	0	0	0.00110979
SRR26747367_2	AMPLICON_SE	457286	457282	0	0	0	4	99.9991	0	0	0	0.000874726
SRR26747368_1	AMPLICON_SE	492720	492714	0	0	0	6	99.9988	0	0	0	0.00121773
SRR26747368_2	AMPLICON_SE	493761	493757	0	0	0	4	99.9992	0	0	0	0.000810109
SRR26747369_1	AMPLICON_SE	453802	453796	0	0	0	6	99.9987	0	0	0	0.00132216
SRR26747369_2	AMPLICON_SE	455197	455193	0	0	0	4	99.9991	0	0	0	0.00087874
SRR26747370_1	AMPLICON_SE	611299	610958	0	0	0	341	99.9442	0	0	0	0.0557828
SRR26747370_2	AMPLICON_SE	613880	613540	0	0	0	340	99.9446	0	0	0	0.0553854
SRR26747371_1	AMPLICON_SE	646602	643404	107	0	0	3091	99.5054	0.016548	0	0	0.478037
SRR26747371_2	AMPLICON_SE	649786	646571	109	0	0	3106	99.5052	0.0167748	0	0	0.478004
SRR26747372_1	AMPLICON_SE	739767	735810	122	87	85	3663	99.4651	0.0164917	0.0117605	0.0114901	0.495156
SRR26747372_2	AMPLICON_SE	741910	737941	122	88	86	3673	99.465	0.016444	0.0118613	0.0115917	0.495074
SRR26747373_1	AMPLICON_SE	672730	671606	45	0	0	1079	99.8329	0.00668916	0	0	0.160391
SRR26747373_2	AMPLICON_SE	676843	675706	44	0	0	1093	99.832	0.00650077	0	0	0.161485
SRR26747374_1	AMPLICON_SE	143992	143945	22	0	0	25	99.9674	0.0152786	0	0	0.0173621
SRR26747374_2	AMPLICON_SE	144893	144848	22	0	0	23	99.9689	0.0151836	0	0	0.0158738
SRR26747375_1	AMPLICON_SE	150831	150753	32	9	0	37	99.9483	0.0212158	0.00596694	0	0.0245308
SRR26747375_2	AMPLICON_SE	151696	151621	30	9	0	36	99.9506	0.0197764	0.00593292	0	0.0237317
SRR26747376_1	AMPLICON_SE	483439	483429	5	0	0	5	99.9979	0.00103426	0	0	0.00103426
SRR26747376_2	AMPLICON_SE	491685	491676	4	0	0	5	99.9982	0.000813529	0	0	0.00101691
SRR26747377_1	AMPLICON_SE	115106	114959	105	13	9	20	99.8723	0.0912203	0.0112939	0.00781888	0.0173753
SRR26747377_2	AMPLICON_SE	115692	115550	103	12	8	19	99.8773	0.0890295	0.0103724	0.00691491	0.0164229
SRR26747378_1	AMPLICON_SE	164053	163717	254	21	19	42	99.7952	0.154828	0.0128007	0.0115816	0.0256015
SRR26747378_2	AMPLICON_SE	165333	165009	251	18	15	40	99.804	0.151815	0.0108871	0.0090726	0.0241936
SRR26747379_1	AMPLICON_SE	1230810	1229677	0	0	0	1133	99.9079	0	0	0	0.0920532
SRR26747379_2	AMPLICON_SE	1234683	1233541	0	0	0	1142	99.9075	0	0	0	0.0924934
SRR26747380_1	AMPLICON_SE	1385074	1384153	0	0	0	921	99.9335	0	0	0	0.0664946
SRR26747380_2	AMPLICON_SE	1385312	1384390	0	0	0	922	99.9334	0	0	0	0.0665554
SRR26747381_1	AMPLICON_SE	392274	392261	4	0	0	9	99.9967	0.00101969	0	0	0.00229431
SRR26747381_2	AMPLICON_SE	399047	399034	4	0	0	9	99.9967	0.00100239	0	0	0.00225537
SRR26747382_1	AMPLICON_SE	355031	355022	0	0	0	9	99.9975	0	0	0	0.00253499
SRR26747382_2	AMPLICON_SE	358287	358280	0	0	0	7	99.998	0	0	0	0.00195374
SRR26747383_1	AMPLICON_SE	416569	416563	0	0	0	6	99.9986	0	0	0	0.00144034
SRR26747383_2	AMPLICON_SE	423070	423065	0	0	0	5	99.9988	0	0	0	0.00118184
SRR26747384_1	AMPLICON_SE	403871	403863	0	0	0	8	99.998	0	0	0	0.00198083
SRR26747384_2	AMPLICON_SE	406587	406577	0	0	0	10	99.9975	0	0	0	0.0024595
SRR26747385_1	AMPLICON_SE	369919	369901	8	0	0	10	99.9951	0.00216264	0	0	0.0027033
SRR26747385_2	AMPLICON_SE	374892	374875	7	0	0	10	99.9955	0.0018672	0	0	0.00266744
SRR26747386_1	AMPLICON_SE	395287	395251	24	2	3	7	99.9909	0.00607154	0.000505961	0.000758942	0.00177086
SRR26747386_2	AMPLICON_SE	398337	398301	24	2	3	7	99.991	0.00602505	0.000502087	0.000753131	0.00175731
SRR26747387_1	AMPLICON_SE	450956	450952	0	0	0	4	99.9991	0	0	0	0.000887004
SRR26747387_2	AMPLICON_SE	457699	457695	0	0	0	4	99.9991	0	0	0	0.000873937
SRR26747388_1	AMPLICON_SE	657231	657203	11	8	0	9	99.9957	0.00167369	0.00121723	0	0.00136938
SRR26747388_2	AMPLICON_SE	660176	660156	8	6	0	6	99.997	0.0012118	0.000908849	0	0.000908849
SRR26747389_1	AMPLICON_SE	579383	579377	3	0	0	3	99.999	0.000517792	0	0	0.000517792
SRR26747389_2	AMPLICON_SE	580997	580991	3	0	0	3	99.999	0.000516354	0	0	0.000516354
SRR26747390_1	AMPLICON_SE	471117	471111	0	0	0	6	99.9987	0	0	0	0.00127357
SRR26747390_2	AMPLICON_SE	476436	476429	0	0	0	7	99.9985	0	0	0	0.00146924
SRR26747391_1	AMPLICON_SE	446111	446107	0	0	0	4	99.9991	0	0	0	0.000896638
SRR26747391_2	AMPLICON_SE	452219	452216	0	0	0	3	99.9993	0	0	0	0.000663395
SRR26747392_1	AMPLICON_SE	701910	663875	35926	802	740	567	94.5812	5.11832	0.11426	0.105427	0.0807796
SRR26747392_2	AMPLICON_SE	701076	663433	35552	798	734	559	94.6307	5.07106	0.113825	0.104696	0.0797346
SRR26747393_1	AMPLICON_SE	1847024	1548002	277531	3005	2927	15559	83.8106	15.0258	0.162694	0.158471	0.842382
SRR26747393_2	AMPLICON_SE	1837299	1544384	271451	3005	2922	15537	84.0573	14.7745	0.163555	0.159038	0.845644
SRR26747394_1	AMPLICON_SE	426666	426658	3	0	0	5	99.9981	0.000703126	0	0	0.00117188
SRR26747394_2	AMPLICON_SE	433272	433265	3	0	0	4	99.9984	0.000692406	0	0	0.000923208
SRR26747395_1	AMPLICON_SE	485978	485978	0	0	0	0	100	0	0	0	0
SRR26747395_2	AMPLICON_SE	493118	493118	0	0	0	0	100	0	0	0	0
SRR26747396_1	AMPLICON_SE	449442	449439	0	0	0	3	99.9993	0	0	0	0.000667494
SRR26747396_2	AMPLICON_SE	457080	457077	0	0	0	3	99.9993	0	0	0	0.00065634
SRR26747397_1	AMPLICON_SE	498553	498550	0	0	0	3	99.9994	0	0	0	0.000601741
SRR26747397_2	AMPLICON_SE	506457	506454	0	0	0	3	99.9994	0	0	0	0.00059235
SRR26747398_1	AMPLICON_SE	406866	406576	9	0	0	281	99.9287	0.00221203	0	0	0.0690645
SRR26747398_2	AMPLICON_SE	412605	412316	9	0	0	280	99.93	0.00218126	0	0	0.0678615
SRR26747399_1	AMPLICON_SE	472124	472105	0	0	0	19	99.996	0	0	0	0.00402437
SRR26747399_2	AMPLICON_SE	477423	477404	0	0	0	19	99.996	0	0	0	0.0039797
SRR8442780_1	WGS	464425	162768	79855	61138	146990	13674	35.0472	17.1944	13.1642	31.6499	2.94429
SRR8442780_2	WGS	324100	139523	50509	39677	85338	9053	43.0494	15.5844	12.2422	26.3308	2.79327

## Sheet: S4_depth_BQ_MQ
Sample	rname	depth	BQ	MQ	Mapping	Library_type
449_05k_S1	KX894508	44.5	65.9	62.2	Giraffe 1	WGS
449_05k_S1	OQ511520	25	32.7	55.7	Giraffe 3	WGS
449_05k_S1	KX764645	15.5	32.7	55.9	Giraffe 3	WGS
449_05k_S1	KX894508	5.1	32.7	55	Giraffe 3	WGS
449_05k_S1	OQ511520	33.9	32.7	56.8	Giraffe 6	WGS
449_05k_S1	KX894508	11.3	32.7	52.7	Giraffe 6	WGS
449_05k_S1	KX683219	0.3	32.7	55	Giraffe 6	WGS
449_05k_S1	OK318001	0.1	32.4	4.4	Giraffe 6	WGS
449_05k_S1	KX764645	0	32.6	36.9	Giraffe 6	WGS
449_05k_S1	MW732649	0	32.1	46.5	Giraffe 6	WGS
449_05k_S1	MZ577074	21.9	32.7	56.1	Giraffe all	WGS
449_05k_S1	ON152411	11.4	32.6	59	Giraffe all	WGS
449_05k_S1	MH893760	9.7	32.7	57.6	Giraffe all	WGS
449_05k_S1	OM530217	1	32.8	3.9	Giraffe all	WGS
449_05k_S1	OQ555660	0.4	32.6	15.8	Giraffe all	WGS
449_05k_S1	Neethlin	0.2	32.7	57.9	Giraffe all	WGS
449_05k_S1	OM793603	0.1	32.6	59.2	Giraffe all	WGS
449_05k_S1	Mongoli2	0.1	32.8	22.1	Giraffe all	WGS
449_05k_S1	OK318001	0.1	32.7	31.9	Giraffe all	WGS
449_05k_S1	OP508345	0.1	32.6	6.1	Giraffe all	WGS
449_05k_S1	OR393170	0.1	32.3	3	Giraffe all	WGS
449_05k_S1	MN995838	0.1	32.3	51.2	Giraffe all	WGS
449_05k_S1	MW435866	0.1	32.8	58	Giraffe all	WGS
449_05k_S1	OQ511520	0	32.5	5.3	Giraffe all	WGS
449_05k_S1	OQ349695	0	32.8	3	Giraffe all	WGS
449_05k_S1	OQ267778	0	33.5	35	Giraffe all	WGS
449_05k_S1	OR134837	0	0	0	Giraffe all	WGS
449_05k_S1	OQ267777	0	0	0	Giraffe all	WGS
449_05k_S1	Sri_Lan3	0	33.1	3	Giraffe all	WGS
449_05k_S1	OQ588787	0	0	0	Giraffe all	WGS
449_05k_S1	OR134832	0	0	0	Giraffe all	WGS
449_05k_S1	Sri_Lan_	0	25.6	3	Giraffe all	WGS
449_05k_S1	OR134835	0	0	0	Giraffe all	WGS
449_05k_S1	OR134836	0	0	0	Giraffe all	WGS
449_05k_S1	OM793604	0	0	0	Giraffe all	WGS
449_05k_S1	OM793605	0	0	0	Giraffe all	WGS
449_05k_S1	OM793606	0	0	0	Giraffe all	WGS
449_05k_S1	Sri_Lank	0	32.7	34.1	Giraffe all	WGS
449_05k_S1	AF325528	0	0	0	Giraffe all	WGS
449_05k_S1	OR134833	0	0	0	Giraffe all	WGS
449_05k_S1	OR567413	0	32.6	56.9	Giraffe all	WGS
449_05k_S1	OR735987	0	32.5	6.1	Giraffe all	WGS
449_05k_S1	OM793602	0	33.2	60	Giraffe all	WGS
449_05k_S1	Ethiopi3	0	0	0	Giraffe all	WGS
449_05k_S1	OR134838	0	28.2	60	Giraffe all	WGS
449_05k_S1	OM793607	0	33.6	1	Giraffe all	WGS
449_05k_S1	OM793608	0	0	0	Giraffe all	WGS
449_05k_S1	OM793609	0	0	0	Giraffe all	WGS
449_05k_S1	OR134839	0	0	0	Giraffe all	WGS
449_05k_S1	OR134840	0	0	0	Giraffe all	WGS
449_05k_S1	OR134841	0	0	0	Giraffe all	WGS
449_05k_S1	OR134843	0	0	0	Giraffe all	WGS
449_05k_S1	OR134844	0	0	0	Giraffe all	WGS
449_05k_S1	AF409137	0	31.8	12.5	Giraffe all	WGS
449_05k_S1	AF409138	0	33.3	3	Giraffe all	WGS
449_05k_S1	Camern2_	0	0	0	Giraffe all	WGS
449_05k_S1	Cameroon	0	31.3	31.5	Giraffe all	WGS
449_05k_S1	Ethiopi1	0	0	0	Giraffe all	WGS
449_05k_S1	Ethiopi2	0	33.4	31.5	Giraffe all	WGS
449_05k_S1	Mongolia	0	0	0	Giraffe all	WGS
449_05k_S1	Ethiopia	0	33.4	3	Giraffe all	WGS
449_05k_S1	KX683219	0	33.2	48.6	Giraffe all	WGS
449_05k_S1	KX764643	0	32.5	60	Giraffe all	WGS
449_05k_S1	KX764644	0	32.2	60	Giraffe all	WGS
449_05k_S1	KX764645	0	0	0	Giraffe all	WGS
449_05k_S1	KX894508	0	0	0	Giraffe all	WGS
449_05k_S1	MZ577076	0	32.4	30	Giraffe all	WGS
449_05k_S1	NC_00302	0	30.4	3	Giraffe all	WGS
449_05k_S1	Nigeria_	0	33	3	Giraffe all	WGS
449_05k_S1	OL542833	0	32.5	48.2	Giraffe all	WGS
449_05k_S1	OL752713	0	32.7	27.4	Giraffe all	WGS
449_05k_S1	OM033705	0	0	0	Giraffe all	WGS
449_05k_S1	OM105589	0	32.8	8	Giraffe all	WGS
449_05k_S1	OM803091	0	32.8	3	Giraffe all	WGS
449_05k_S1	OM803092	0	32.9	10.1	Giraffe all	WGS
449_05k_S1	OM984485	0	32.3	51.8	Giraffe all	WGS
449_05k_S1	OP297402	0	32.9	3.8	Giraffe all	WGS
449_05k_S1	OP688128	0	32.3	3	Giraffe all	WGS
449_05k_S1	OP688129	0	33.6	3	Giraffe all	WGS
449_05k_S1	OP752701	0	32.8	4.3	Giraffe all	WGS
449_05k_S1	OP922506	0	32.7	2.9	Giraffe all	WGS
449_05k_S1	OP985536	0	28.3	6.8	Giraffe all	WGS
449_05k_S1	MW355944	0	28.7	31	Giraffe all	WGS
449_05k_S1	MZ577073	0	32.4	56.5	Giraffe all	WGS
449_05k_S1	OR134845	0	0	0	Giraffe all	WGS
449_05k_S1	OR134846	0	0	0	Giraffe all	WGS
449_05k_S1	OR134847	0	33.1	60	Giraffe all	WGS
449_05k_S1	OR134848	0	32.7	60	Giraffe all	WGS
449_05k_S1	OR134849	0	0	0	Giraffe all	WGS
449_05k_S1	OR194148	0	0	0	Giraffe all	WGS
449_05k_S1	OR347834	0	33.5	3	Giraffe all	WGS
449_05k_S1	OR347835	0	32.5	7.1	Giraffe all	WGS
449_05k_S1	OR347836	0	33	3	Giraffe all	WGS
449_05k_S1	OR347837	0	32.3	3	Giraffe all	WGS
449_05k_S1	OR393169	0	32.7	3	Giraffe all	WGS
449_05k_S1	OR393171	0	32.7	12.5	Giraffe all	WGS
449_05k_S1	OR393172	0	0	0	Giraffe all	WGS
449_05k_S1	OR393173	0	0	0	Giraffe all	WGS
449_05k_S1	OR393175	0	33.8	60	Giraffe all	WGS
449_05k_S1	OR393176	0	0	0	Giraffe all	WGS
449_05k_S1	OR393177	0	0	0	Giraffe all	WGS
449_05k_S1	OR393178	0	0	0	Giraffe all	WGS
449_05k_S1	OR520147	0	0	0	Giraffe all	WGS
449_05k_S1	MN642592	0	33.7	3	Giraffe all	WGS
449_05k_S1	MT134042	0	32.2	55.8	Giraffe all	WGS
449_05k_S1	MT643825	0	32.3	60	Giraffe all	WGS
449_05k_S1	MH646674	0	31.6	3	Giraffe all	WGS
449_05k_S1	MW631933	0	0	0	Giraffe all	WGS
449_05k_S1	MW656252	0	33.8	60	Giraffe all	WGS
449_05k_S1	MW656253	0	32.7	60	Giraffe all	WGS
449_05k_S1	MW699032	0	31.8	60	Giraffe all	WGS
449_05k_S1	MW732649	0	31	47.5	Giraffe all	WGS
449_05k_S1	LSDV_Jor	0	33.1	3	Giraffe all	WGS
449_05k_S1	MZ577075	0	33.2	55.2	Giraffe all	WGS
449_05k_S1	LSDV_Sen	0	0	0	Giraffe all	WGS
449_05k_S1	MG972412	0	0	0	Giraffe all	WGS
449_05k_S1	MK441838	0	31.1	45.8	Giraffe all	WGS
449_05k_S1	KY702007	0	32.5	60	Giraffe all	WGS
449_05k_S1	KY829023	0	33.1	60	Giraffe all	WGS
449_05k_S1	LSDV_Gha	0	33.7	3	Giraffe all	WGS
449_05k_S1	LSDV_Gou	0	0	0	Giraffe all	WGS
449_05k_S1	LSDV_Isr	0	32.1	3	Giraffe all	WGS
449_05k_S1	MN636842	0	29.2	49.2	Giraffe all	WGS
449_05k_S1	LSDV_KS-	0	32.5	15.7	Giraffe all	WGS
449_05k_S1	LSDV_Oma	0	0	0	Giraffe all	WGS
449_05k_S1	MN072619	0	32.8	15.2	Giraffe all	WGS
449_05k_S1	MN636838	0	32.6	50.5	Giraffe all	WGS
449_05k_S1	MN636839	0	33	51.9	Giraffe all	WGS
449_05k_S1	MN636841	0	0	0	Giraffe all	WGS
449_05k_S1	MN636843	0	0	0	Giraffe all	WGS
449_05k_S1	MN636840	0	32.9	60	Giraffe all	WGS
449_05k_S1	KX894508	28.1	65.4	31.3	Minimap2	WGS
449_05k_S1	KX894508	28.1	65.7	16.9	VG-MAP 1	WGS
449_05k_S1	KX764645	15.5	32.8	4.7	VG-MAP 3	WGS
449_05k_S1	KX894508	7.2	32.8	3.4	VG-MAP 3	WGS
449_05k_S1	OQ511520	6.1	32.8	4.3	VG-MAP 3	WGS
449_05k_S1	OQ511520	14.5	32.8	3.8	VG-MAP 6	WGS
449_05k_S1	KX894508	7.1	32.8	2.5	VG-MAP 6	WGS
449_05k_S1	KX764645	6	32.8	4.3	VG-MAP 6	WGS
449_05k_S1	KX683219	0.8	32.8	3.5	VG-MAP 6	WGS
449_05k_S1	OK318001	0.2	32.6	1.7	VG-MAP 6	WGS
449_05k_S1	MW732649	0	32.3	0.2	VG-MAP 6	WGS
449_05k_S1	Neethlin	9.2	32.8	3.1	VG-MAP all	WGS
449_05k_S1	LSDV_Gha	7	32.8	2.3	VG-MAP all	WGS
449_05k_S1	MZ577074	6.8	32.8	4	VG-MAP all	WGS
449_05k_S1	OR134838	3.2	32.8	2.6	VG-MAP all	WGS
449_05k_S1	OM033705	1.5	32.8	3.2	VG-MAP all	WGS
449_05k_S1	OQ555660	0.3	33	0.3	VG-MAP all	WGS
449_05k_S1	MK441838	0.1	32.8	4.4	VG-MAP all	WGS
449_05k_S1	OP297402	0.1	32.6	0.7	VG-MAP all	WGS
449_05k_S1	OP508345	0.1	32.6	0.9	VG-MAP all	WGS
449_05k_S1	OQ349695	0.1	32.9	1.5	VG-MAP all	WGS
449_05k_S1	MZ577073	0	33.2	18	VG-MAP all	WGS
449_05k_S1	KY829023	0	32.4	0	VG-MAP all	WGS
449_05k_S1	LSDV_Jor	0	33.2	0	VG-MAP all	WGS
449_05k_S1	LSDV_KS-	0	33.5	0	VG-MAP all	WGS
449_05k_S1	LSDV_Isr	0	32.2	0	VG-MAP all	WGS
449_05k_S1	Mongolia	0	33	1.2	VG-MAP all	WGS
449_05k_S1	NC_00302	0	32.4	0	VG-MAP all	WGS
449_05k_S1	KY702007	0	33	1.8	VG-MAP all	WGS
449_05k_S1	LSDV_Gou	0	31	0	VG-MAP all	WGS
449_05k_S1	LSDV_Oma	0	32.1	0	VG-MAP all	WGS
449_05k_S1	Nigeria_	0	32.2	0	VG-MAP all	WGS
449_05k_S1	OK318001	0	32.1	0	VG-MAP all	WGS
449_05k_S1	OL542833	0	32	1.8	VG-MAP all	WGS
449_05k_S1	OL752713	0	31.5	0	VG-MAP all	WGS
449_05k_S1	MW732649	0	32	0	VG-MAP all	WGS
449_05k_S1	MZ577076	0	32.2	0	VG-MAP all	WGS
449_05k_S1	Mongoli2	0	32.4	3.4	VG-MAP all	WGS
449_05k_S1	OM105589	0	32.6	0	VG-MAP all	WGS
449_05k_S1	OM530217	0	32.7	0	VG-MAP all	WGS
449_05k_S1	MZ577075	0	32.7	12	VG-MAP all	WGS
449_05k_S1	KX764643	0	0	0	VG-MAP all	WGS
449_05k_S1	KX764644	0	0	0	VG-MAP all	WGS
449_05k_S1	KX764645	0	0	0	VG-MAP all	WGS
449_05k_S1	KX894508	0	33	0	VG-MAP all	WGS
449_05k_S1	Ethiopi2	0	0	0	VG-MAP all	WGS
449_05k_S1	Ethiopi3	0	31.5	0	VG-MAP all	WGS
449_05k_S1	Ethiopia	0	32	0	VG-MAP all	WGS
449_05k_S1	KX683219	0	31.4	0	VG-MAP all	WGS
449_05k_S1	MG972412	0	33.7	0	VG-MAP all	WGS
449_05k_S1	MH646674	0	31.3	0	VG-MAP all	WGS
449_05k_S1	MH893760	0	31.6	0	VG-MAP all	WGS
449_05k_S1	LSDV_Sen	0	32	0.2	VG-MAP all	WGS
449_05k_S1	MW435866	0	32.5	0	VG-MAP all	WGS
449_05k_S1	MW631933	0	0	0	VG-MAP all	WGS
449_05k_S1	MW656252	0	0	0	VG-MAP all	WGS
449_05k_S1	MW656253	0	32.2	0	VG-MAP all	WGS
449_05k_S1	MW699032	0	31.8	0.2	VG-MAP all	WGS
449_05k_S1	OM793602	0	32.6	0	VG-MAP all	WGS
449_05k_S1	OM793603	0	33.1	0	VG-MAP all	WGS
449_05k_S1	OM793604	0	33.1	0.3	VG-MAP all	WGS
449_05k_S1	OM793605	0	28.5	0	VG-MAP all	WGS
449_05k_S1	OM793606	0	32.6	0	VG-MAP all	WGS
449_05k_S1	OM793607	0	0	0	VG-MAP all	WGS
449_05k_S1	OM793608	0	0	0	VG-MAP all	WGS
449_05k_S1	OM793609	0	0	0	VG-MAP all	WGS
449_05k_S1	OM803091	0	33.2	0	VG-MAP all	WGS
449_05k_S1	OM803092	0	32.8	0	VG-MAP all	WGS
449_05k_S1	OM984485	0	33	0	VG-MAP all	WGS
449_05k_S1	ON152411	0	32.6	0	VG-MAP all	WGS
449_05k_S1	OP688128	0	31.6	0	VG-MAP all	WGS
449_05k_S1	OP688129	0	33	0	VG-MAP all	WGS
449_05k_S1	OP752701	0	32.6	0	VG-MAP all	WGS
449_05k_S1	OP922506	0	33	0	VG-MAP all	WGS
449_05k_S1	OP985536	0	28.5	0	VG-MAP all	WGS
449_05k_S1	OQ267777	0	33.4	0	VG-MAP all	WGS
449_05k_S1	OQ267778	0	33.3	0	VG-MAP all	WGS
449_05k_S1	OQ511520	0	31.8	0	VG-MAP all	WGS
449_05k_S1	OQ588787	0	33.2	0	VG-MAP all	WGS
449_05k_S1	Camern2_	0	33.3	0	VG-MAP all	WGS
449_05k_S1	Cameroon	0	33	1.7	VG-MAP all	WGS
449_05k_S1	OR134840	0	31.8	0	VG-MAP all	WGS
449_05k_S1	OR347837	0	33.4	0	VG-MAP all	WGS
449_05k_S1	OR393169	0	32.6	0	VG-MAP all	WGS
449_05k_S1	OR393170	0	31.7	0	VG-MAP all	WGS
449_05k_S1	OR393171	0	31.3	0	VG-MAP all	WGS
449_05k_S1	OR393172	0	32.8	0	VG-MAP all	WGS
449_05k_S1	OR393173	0	32.2	0	VG-MAP all	WGS
449_05k_S1	OR393175	0	31.1	0	VG-MAP all	WGS
449_05k_S1	AF325528	0	33.1	0	VG-MAP all	WGS
449_05k_S1	AF409137	0	32.4	0	VG-MAP all	WGS
449_05k_S1	AF409138	0	32	1.2	VG-MAP all	WGS
449_05k_S1	OR134832	0	31.3	0	VG-MAP all	WGS
449_05k_S1	Ethiopi1	0	0	0	VG-MAP all	WGS
449_05k_S1	OR134835	0	33	0	VG-MAP all	WGS
449_05k_S1	OR134836	0	33.5	0	VG-MAP all	WGS
449_05k_S1	OR134837	0	32.8	0	VG-MAP all	WGS
449_05k_S1	OR134839	0	33.1	0	VG-MAP all	WGS
449_05k_S1	OR134841	0	0	0	VG-MAP all	WGS
449_05k_S1	OR134843	0	0	0	VG-MAP all	WGS
449_05k_S1	OR134844	0	0	0	VG-MAP all	WGS
449_05k_S1	OR134845	0	34	0	VG-MAP all	WGS
449_05k_S1	OR134846	0	0	0	VG-MAP all	WGS
449_05k_S1	OR134847	0	0	0	VG-MAP all	WGS
449_05k_S1	OR134848	0	31.6	0	VG-MAP all	WGS
449_05k_S1	OR134833	0	31.8	0	VG-MAP all	WGS
449_05k_S1	MN072619	0	32.3	0	VG-MAP all	WGS
449_05k_S1	MN636838	0	31.2	0	VG-MAP all	WGS
449_05k_S1	MW355944	0	32	0	VG-MAP all	WGS
449_05k_S1	MN636839	0	32	0	VG-MAP all	WGS
449_05k_S1	OR347836	0	33.5	0	VG-MAP all	WGS
449_05k_S1	MT643825	0	32.7	0	VG-MAP all	WGS
449_05k_S1	OR134849	0	32.3	5	VG-MAP all	WGS
449_05k_S1	Sri_Lank	0	0	0	VG-MAP all	WGS
449_05k_S1	OR347834	0	33.9	0	VG-MAP all	WGS
449_05k_S1	OR347835	0	32.6	0	VG-MAP all	WGS
449_05k_S1	OR735987	0	33.3	0	VG-MAP all	WGS
449_05k_S1	OR194148	0	32.4	0	VG-MAP all	WGS
449_05k_S1	Sri_Lan_	0	22.9	0	VG-MAP all	WGS
449_05k_S1	OR520147	0	32	0	VG-MAP all	WGS
449_05k_S1	OR393176	0	33.7	0	VG-MAP all	WGS
449_05k_S1	Sri_Lan3	0	32.8	0	VG-MAP all	WGS
449_05k_S1	OR393178	0	32.4	0	VG-MAP all	WGS
449_05k_S1	MT134042	0	31.8	0.8	VG-MAP all	WGS
449_05k_S1	OR567413	0	0	0	VG-MAP all	WGS
449_05k_S1	OR393177	0	33.4	0	VG-MAP all	WGS
449_05k_S1	MN995838	0	0	0	VG-MAP all	WGS
449_05k_S1	MN636841	0	32.4	0	VG-MAP all	WGS
449_05k_S1	MN636842	0	32.4	0	VG-MAP all	WGS
449_05k_S1	MN642592	0	0	0	VG-MAP all	WGS
449_05k_S1	MN636840	0	33.7	0	VG-MAP all	WGS
449_05k_S1	MN636843	0	31.7	0	VG-MAP all	WGS
449_05p_S4	KX894508	2371.3	61.7	66.6	Giraffe 1	WGS
449_05p_S4	OQ511520	1333.7	32.7	56.5	Giraffe 3	WGS
449_05p_S4	KX764645	800.9	32.7	56.7	Giraffe 3	WGS
449_05p_S4	KX894508	294	32.7	56	Giraffe 3	WGS
449_05p_S4	OQ511520	1812.3	32.7	57.3	Giraffe 6	WGS
449_05p_S4	KX894508	594.4	32.6	54.6	Giraffe 6	WGS
449_05p_S4	KX683219	13	32.8	54.7	Giraffe 6	WGS
449_05p_S4	OK318001	6.5	32.4	6.5	Giraffe 6	WGS
449_05p_S4	KX764645	1.6	32.2	52.2	Giraffe 6	WGS
449_05p_S4	MW732649	0.7	31.4	56.2	Giraffe 6	WGS
449_05p_S4	MZ577074	1172.6	32.7	56.8	Giraffe all	WGS
449_05p_S4	ON152411	604.1	32.7	59.1	Giraffe all	WGS
449_05p_S4	MH893760	534.3	32.7	57.9	Giraffe all	WGS
449_05p_S4	OM530217	40.5	32.5	5.2	Giraffe all	WGS
449_05p_S4	OQ555660	24.3	32.5	18.3	Giraffe all	WGS
449_05p_S4	Neethlin	7.9	32.7	59.1	Giraffe all	WGS
449_05p_S4	OM793603	6.6	32.6	59.1	Giraffe all	WGS
449_05p_S4	MN995838	5.4	32.6	49.6	Giraffe all	WGS
449_05p_S4	OK318001	4.7	32.5	31.7	Giraffe all	WGS
449_05p_S4	OR393170	3.8	32.3	3	Giraffe all	WGS
449_05p_S4	MW435866	3.7	32.5	59.1	Giraffe all	WGS
449_05p_S4	OM984485	3.5	32.3	52.8	Giraffe all	WGS
449_05p_S4	OP508345	3.4	32.4	7.3	Giraffe all	WGS
449_05p_S4	OR567413	2.5	32.7	58.9	Giraffe all	WGS
449_05p_S4	Mongoli2	2.2	32.7	25.4	Giraffe all	WGS
449_05p_S4	MW656253	1.8	32.7	59.2	Giraffe all	WGS
449_05p_S4	OM803092	1.5	32.7	17.5	Giraffe all	WGS
449_05p_S4	OR735987	1.3	32.7	3.5	Giraffe all	WGS
449_05p_S4	MZ577075	1.3	32.6	58.9	Giraffe all	WGS
449_05p_S4	MZ577076	1.3	32.6	43.6	Giraffe all	WGS
449_05p_S4	OP922506	1.2	32.4	3	Giraffe all	WGS
449_05p_S4	OQ511520	1.1	32.5	3.7	Giraffe all	WGS
449_05p_S4	MZ577073	1.1	32.6	56.2	Giraffe all	WGS
449_05p_S4	OP297402	1.1	32.4	6.9	Giraffe all	WGS
449_05p_S4	OP752701	1	32.7	6.5	Giraffe all	WGS
449_05p_S4	MT134042	0.9	32.3	58.5	Giraffe all	WGS
449_05p_S4	OR347835	0.8	32.5	4.7	Giraffe all	WGS
449_05p_S4	OR134848	0.8	32.3	58.2	Giraffe all	WGS
449_05p_S4	OM105589	0.8	32.4	6.2	Giraffe all	WGS
449_05p_S4	OP688129	0.8	32.6	3	Giraffe all	WGS
449_05p_S4	Sri_Lank	0.7	32.6	23.8	Giraffe all	WGS
449_05p_S4	Sri_Lan3	0.7	32.3	3.6	Giraffe all	WGS
449_05p_S4	OR347837	0.6	32.4	3	Giraffe all	WGS
449_05p_S4	MK441838	0.6	32.4	54.6	Giraffe all	WGS
449_05p_S4	MN636838	0.6	32.6	59.1	Giraffe all	WGS
449_05p_S4	OL542833	0.6	31.7	56	Giraffe all	WGS
449_05p_S4	AF409137	0.5	32.7	6.3	Giraffe all	WGS
449_05p_S4	LSDV_Isr	0.4	32.5	4	Giraffe all	WGS
449_05p_S4	LSDV_Jor	0.4	32.5	3.4	Giraffe all	WGS
449_05p_S4	MN636839	0.4	32.6	58.7	Giraffe all	WGS
449_05p_S4	MN636842	0.4	32.1	58.8	Giraffe all	WGS
449_05p_S4	OL752713	0.4	32.3	40.2	Giraffe all	WGS
449_05p_S4	OM803091	0.4	32.6	3.3	Giraffe all	WGS
449_05p_S4	OR134847	0.3	32.5	59.1	Giraffe all	WGS
449_05p_S4	KX683219	0.3	32.5	44.7	Giraffe all	WGS
449_05p_S4	Cameroon	0.3	32.3	58.1	Giraffe all	WGS
449_05p_S4	OM793602	0.3	32.4	58.3	Giraffe all	WGS
449_05p_S4	OR393171	0.3	32.7	53.1	Giraffe all	WGS
449_05p_S4	MW732649	0.3	30.8	49.4	Giraffe all	WGS
449_05p_S4	MN072619	0.3	32.6	3.4	Giraffe all	WGS
449_05p_S4	OR347834	0.2	32.9	28.1	Giraffe all	WGS
449_05p_S4	KX764643	0.2	33	12	Giraffe all	WGS
449_05p_S4	KX764644	0.2	32.1	52.9	Giraffe all	WGS
449_05p_S4	OM793607	0.2	32.2	46.5	Giraffe all	WGS
449_05p_S4	OR347836	0.2	32.4	5	Giraffe all	WGS
449_05p_S4	MW355944	0.2	31.4	39.5	Giraffe all	WGS
449_05p_S4	LSDV_KS-	0.2	32.7	46.4	Giraffe all	WGS
449_05p_S4	LSDV_Gha	0.2	32.6	58.5	Giraffe all	WGS
449_05p_S4	MH646674	0.2	30.8	45.4	Giraffe all	WGS
449_05p_S4	OP688128	0.2	32	30.2	Giraffe all	WGS
449_05p_S4	AF325528	0.1	32.3	5	Giraffe all	WGS
449_05p_S4	Ethiopi2	0.1	31.5	3	Giraffe all	WGS
449_05p_S4	OP985536	0.1	30.7	37.7	Giraffe all	WGS
449_05p_S4	OQ267778	0.1	32.3	4.8	Giraffe all	WGS
449_05p_S4	OR393169	0.1	32.7	3	Giraffe all	WGS
449_05p_S4	MW699032	0.1	31.9	50.9	Giraffe all	WGS
449_05p_S4	KY702007	0.1	31.8	4.7	Giraffe all	WGS
449_05p_S4	KY829023	0.1	32.8	3	Giraffe all	WGS
449_05p_S4	LSDV_Gou	0.1	31.4	56.3	Giraffe all	WGS
449_05p_S4	MN636840	0.1	32.2	58.8	Giraffe all	WGS
449_05p_S4	MN642592	0.1	32.4	57	Giraffe all	WGS
449_05p_S4	Nigeria_	0.1	32.9	3	Giraffe all	WGS
449_05p_S4	OR134840	0	0	0	Giraffe all	WGS
449_05p_S4	OR134841	0	32.1	3	Giraffe all	WGS
449_05p_S4	OR134843	0	0	0	Giraffe all	WGS
449_05p_S4	OR134844	0	0	0	Giraffe all	WGS
449_05p_S4	OR134839	0	29.2	23	Giraffe all	WGS
449_05p_S4	OR134838	0	0	0	Giraffe all	WGS
449_05p_S4	Ethiopia	0	30.7	15.6	Giraffe all	WGS
449_05p_S4	OR134845	0	0	0	Giraffe all	WGS
449_05p_S4	OR134846	0	0	0	Giraffe all	WGS
449_05p_S4	OR134849	0	0	0	Giraffe all	WGS
449_05p_S4	OR194148	0	29.5	39.2	Giraffe all	WGS
449_05p_S4	OQ588787	0	30.5	46.2	Giraffe all	WGS
449_05p_S4	OR134832	0	31.9	54.5	Giraffe all	WGS
449_05p_S4	OR134833	0	26.9	57.2	Giraffe all	WGS
449_05p_S4	OR134835	0	33.3	40.5	Giraffe all	WGS
449_05p_S4	OR134836	0	0	0	Giraffe all	WGS
449_05p_S4	OR134837	0	30.2	54.8	Giraffe all	WGS
449_05p_S4	KX764645	0	32.1	54.2	Giraffe all	WGS
449_05p_S4	KX894508	0	30.4	39	Giraffe all	WGS
449_05p_S4	OQ349695	0	31.6	5.7	Giraffe all	WGS
449_05p_S4	AF409138	0	32.7	12	Giraffe all	WGS
449_05p_S4	Camern2_	0	31.7	43.1	Giraffe all	WGS
449_05p_S4	Ethiopi1	0	29.6	5.5	Giraffe all	WGS
449_05p_S4	Ethiopi3	0	28.8	56.7	Giraffe all	WGS
449_05p_S4	OM793604	0	31.2	52.9	Giraffe all	WGS
449_05p_S4	OM793605	0	32.1	12.4	Giraffe all	WGS
449_05p_S4	OM793606	0	32.4	49.3	Giraffe all	WGS
449_05p_S4	OQ267777	0	30.5	6	Giraffe all	WGS
449_05p_S4	OR393172	0	32.5	14.4	Giraffe all	WGS
449_05p_S4	OR393173	0	32.8	41	Giraffe all	WGS
449_05p_S4	OR393175	0	32.8	48.6	Giraffe all	WGS
449_05p_S4	OR393176	0	31.8	8.7	Giraffe all	WGS
449_05p_S4	OR393177	0	0	0	Giraffe all	WGS
449_05p_S4	OR393178	0	30.9	45.1	Giraffe all	WGS
449_05p_S4	OR520147	0	29.3	3	Giraffe all	WGS
449_05p_S4	Sri_Lan_	0	31.6	52.1	Giraffe all	WGS
449_05p_S4	Mongolia	0	32	46.5	Giraffe all	WGS
449_05p_S4	NC_00302	0	0	0	Giraffe all	WGS
449_05p_S4	MN636843	0	26	60	Giraffe all	WGS
449_05p_S4	LSDV_Oma	0	33.8	60	Giraffe all	WGS
449_05p_S4	LSDV_Sen	0	29.9	16.5	Giraffe all	WGS
449_05p_S4	MG972412	0	30.8	42	Giraffe all	WGS
449_05p_S4	MN636841	0	33	54	Giraffe all	WGS
449_05p_S4	MT643825	0	28.9	24.3	Giraffe all	WGS
449_05p_S4	MW631933	0	30.8	51.1	Giraffe all	WGS
449_05p_S4	MW656252	0	32.6	55.8	Giraffe all	WGS
449_05p_S4	OM033705	0	32	3	Giraffe all	WGS
449_05p_S4	OM793608	0	33	3	Giraffe all	WGS
449_05p_S4	OM793609	0	0	0	Giraffe all	WGS
449_05p_S4	KX894508	310.6	64.8	80.3	Minimap2	WGS
449_05p_S4	KX894508	310.6	64.9	78.9	VG-MAP 1	WGS
449_05p_S4	KX764645	177.6	32.8	31.6	VG-MAP 3	WGS
449_05p_S4	KX894508	79.7	32.8	24	VG-MAP 3	WGS
449_05p_S4	OQ511520	66.7	32.8	33.2	VG-MAP 3	WGS
449_05p_S4	OQ511520	157.5	32.8	31.6	VG-MAP 6	WGS
449_05p_S4	KX894508	75.9	32.8	22.6	VG-MAP 6	WGS
449_05p_S4	KX764645	67.9	32.8	33	VG-MAP 6	WGS
449_05p_S4	KX683219	9.3	32.8	31.5	VG-MAP 6	WGS
449_05p_S4	OK318001	2.1	32.7	11.3	VG-MAP 6	WGS
449_05p_S4	MW732649	0.3	31.9	10.3	VG-MAP 6	WGS
449_05p_S4	Neethlin	93.1	32.8	23.3	VG-MAP all	WGS
449_05p_S4	MZ577074	71.6	32.8	29.7	VG-MAP all	WGS
449_05p_S4	LSDV_Gha	70.3	32.8	18.6	VG-MAP all	WGS
449_05p_S4	OR134838	32.3	32.8	22.3	VG-MAP all	WGS
449_05p_S4	OM033705	16.4	32.9	26.6	VG-MAP all	WGS
449_05p_S4	OQ555660	1.9	32.9	13.1	VG-MAP all	WGS
449_05p_S4	MK441838	1.1	32.7	25.4	VG-MAP all	WGS
449_05p_S4	OP508345	0.9	32.6	13.8	VG-MAP all	WGS
449_05p_S4	AF409138	0.8	32.3	1.1	VG-MAP all	WGS
449_05p_S4	Cameroon	0.5	32.7	13.8	VG-MAP all	WGS
449_05p_S4	Mongolia	0.5	32.8	25.2	VG-MAP all	WGS
449_05p_S4	OP297402	0.5	32.7	8.2	VG-MAP all	WGS
449_05p_S4	OQ349695	0.5	32.8	19.6	VG-MAP all	WGS
449_05p_S4	OL542833	0.3	32.1	11.1	VG-MAP all	WGS
449_05p_S4	KY702007	0.3	32.9	11.9	VG-MAP all	WGS
449_05p_S4	Mongoli2	0.3	32.8	33.2	VG-MAP all	WGS
449_05p_S4	OQ588787	0.3	32.5	9	VG-MAP all	WGS
449_05p_S4	OM105589	0.2	32.6	3.9	VG-MAP all	WGS
449_05p_S4	AF325528	0.2	32.8	4.7	VG-MAP all	WGS
449_05p_S4	LSDV_Gou	0.2	32.1	1	VG-MAP all	WGS
449_05p_S4	OM803092	0.2	32.7	10.9	VG-MAP all	WGS
449_05p_S4	OP752701	0.2	32.9	12.8	VG-MAP all	WGS
449_05p_S4	OQ267777	0.2	32.8	5.4	VG-MAP all	WGS
449_05p_S4	MW732649	0.2	31.5	1.3	VG-MAP all	WGS
449_05p_S4	OR134835	0.2	32.8	3	VG-MAP all	WGS
449_05p_S4	MT134042	0.2	31.9	1.7	VG-MAP all	WGS
449_05p_S4	MZ577073	0.1	32.6	30.9	VG-MAP all	WGS
449_05p_S4	OR393171	0.1	31.7	1.4	VG-MAP all	WGS
449_05p_S4	OM530217	0.1	31.5	1.1	VG-MAP all	WGS
449_05p_S4	Ethiopia	0.1	31.9	0.9	VG-MAP all	WGS
449_05p_S4	KX683219	0.1	31.9	2.5	VG-MAP all	WGS
449_05p_S4	OR393169	0.1	33	4.1	VG-MAP all	WGS
449_05p_S4	OR393170	0.1	31.5	4.3	VG-MAP all	WGS
449_05p_S4	OK318001	0.1	32.2	2.5	VG-MAP all	WGS
449_05p_S4	KY829023	0.1	32.6	7.2	VG-MAP all	WGS
449_05p_S4	MZ577075	0.1	33.1	15.7	VG-MAP all	WGS
449_05p_S4	Nigeria_	0.1	32.7	2.4	VG-MAP all	WGS
449_05p_S4	OR393172	0.1	32.4	1.8	VG-MAP all	WGS
449_05p_S4	OR393173	0.1	32	0.7	VG-MAP all	WGS
449_05p_S4	LSDV_Isr	0.1	32.5	0.6	VG-MAP all	WGS
449_05p_S4	MW699032	0.1	32.1	1.2	VG-MAP all	WGS
449_05p_S4	OM793604	0.1	32.4	2.5	VG-MAP all	WGS
449_05p_S4	OM984485	0.1	33	15.7	VG-MAP all	WGS
449_05p_S4	OP688129	0.1	32.9	1.6	VG-MAP all	WGS
449_05p_S4	OP922506	0.1	32.7	4.1	VG-MAP all	WGS
449_05p_S4	OR194148	0.1	32.2	0.4	VG-MAP all	WGS
449_05p_S4	OR347835	0.1	33	7.8	VG-MAP all	WGS
449_05p_S4	OR347836	0.1	32.4	3	VG-MAP all	WGS
449_05p_S4	OR347837	0.1	32.7	8.4	VG-MAP all	WGS
449_05p_S4	OR735987	0.1	32.3	1.7	VG-MAP all	WGS
449_05p_S4	Sri_Lan3	0.1	32.5	1.6	VG-MAP all	WGS
449_05p_S4	LSDV_Oma	0.1	32.2	0.5	VG-MAP all	WGS
449_05p_S4	LSDV_Sen	0.1	32.1	0	VG-MAP all	WGS
449_05p_S4	MG972412	0.1	31.5	12.3	VG-MAP all	WGS
449_05p_S4	MH646674	0.1	31.8	0.2	VG-MAP all	WGS
449_05p_S4	MH893760	0.1	32.4	0.6	VG-MAP all	WGS
449_05p_S4	OR134833	0.1	32.4	0.3	VG-MAP all	WGS
449_05p_S4	MN072619	0.1	32.5	4.3	VG-MAP all	WGS
449_05p_S4	MN636838	0.1	32.2	0.7	VG-MAP all	WGS
449_05p_S4	MW355944	0.1	30.9	1.4	VG-MAP all	WGS
449_05p_S4	MW435866	0.1	33	2.3	VG-MAP all	WGS
449_05p_S4	OL752713	0	32.6	10.2	VG-MAP all	WGS
449_05p_S4	KX764645	0	29.6	0	VG-MAP all	WGS
449_05p_S4	KX894508	0	32.6	1.3	VG-MAP all	WGS
449_05p_S4	AF409137	0	32.3	0.3	VG-MAP all	WGS
449_05p_S4	Camern2_	0	32.5	0.1	VG-MAP all	WGS
449_05p_S4	Ethiopi3	0	32.5	0.2	VG-MAP all	WGS
449_05p_S4	KX764643	0	33.2	0	VG-MAP all	WGS
449_05p_S4	KX764644	0	31.9	1.8	VG-MAP all	WGS
449_05p_S4	MZ577076	0	32	7.1	VG-MAP all	WGS
449_05p_S4	NC_00302	0	33	0	VG-MAP all	WGS
449_05p_S4	OR393175	0	32.1	0	VG-MAP all	WGS
449_05p_S4	Ethiopi1	0	31.1	0	VG-MAP all	WGS
449_05p_S4	Ethiopi2	0	34	0	VG-MAP all	WGS
449_05p_S4	OR134843	0	30.9	0.2	VG-MAP all	WGS
449_05p_S4	OM793602	0	31.8	0.1	VG-MAP all	WGS
449_05p_S4	OM793603	0	32.5	0.1	VG-MAP all	WGS
449_05p_S4	OM793605	0	31.3	0	VG-MAP all	WGS
449_05p_S4	OM793606	0	30.9	0	VG-MAP all	WGS
449_05p_S4	OM793607	0	34	0	VG-MAP all	WGS
449_05p_S4	OM793608	0	32.5	0	VG-MAP all	WGS
449_05p_S4	OM793609	0	32.2	0	VG-MAP all	WGS
449_05p_S4	OM803091	0	32.1	11.9	VG-MAP all	WGS
449_05p_S4	ON152411	0	32.1	12.6	VG-MAP all	WGS
449_05p_S4	OP688128	0	32.3	3.6	VG-MAP all	WGS
449_05p_S4	OP985536	0	30.7	1.1	VG-MAP all	WGS
449_05p_S4	OQ267778	0	33.3	6.3	VG-MAP all	WGS
449_05p_S4	OQ511520	0	32.3	5.9	VG-MAP all	WGS
449_05p_S4	OR134841	0	33.4	0	VG-MAP all	WGS
449_05p_S4	OR134844	0	30.6	0	VG-MAP all	WGS
449_05p_S4	OR134845	0	33	0	VG-MAP all	WGS
449_05p_S4	OR134846	0	32.7	0	VG-MAP all	WGS
449_05p_S4	OR134847	0	32.5	4.8	VG-MAP all	WGS
449_05p_S4	OR134848	0	32.5	7.5	VG-MAP all	WGS
449_05p_S4	OR134849	0	32.4	0.1	VG-MAP all	WGS
449_05p_S4	OR347834	0	32.4	0	VG-MAP all	WGS
449_05p_S4	OR393176	0	32.7	7.5	VG-MAP all	WGS
449_05p_S4	OR393177	0	32.3	1.4	VG-MAP all	WGS
449_05p_S4	OR393178	0	32.6	3.1	VG-MAP all	WGS
449_05p_S4	OR520147	0	31.2	0	VG-MAP all	WGS
449_05p_S4	OR567413	0	32.9	6	VG-MAP all	WGS
449_05p_S4	Sri_Lan_	0	31.5	0	VG-MAP all	WGS
449_05p_S4	Sri_Lank	0	31.6	0	VG-MAP all	WGS
449_05p_S4	OR134832	0	32.3	0.4	VG-MAP all	WGS
449_05p_S4	OR134839	0	31.5	0	VG-MAP all	WGS
449_05p_S4	OR134840	0	32.8	0.9	VG-MAP all	WGS
449_05p_S4	LSDV_Jor	0	31.3	0.8	VG-MAP all	WGS
449_05p_S4	LSDV_KS-	0	32.6	1.8	VG-MAP all	WGS
449_05p_S4	OR134836	0	32.9	6.1	VG-MAP all	WGS
449_05p_S4	OR134837	0	31.7	0	VG-MAP all	WGS
449_05p_S4	MW656253	0	31.3	0.8	VG-MAP all	WGS
449_05p_S4	MN636839	0	32.2	0	VG-MAP all	WGS
449_05p_S4	MN995838	0	29.8	0	VG-MAP all	WGS
449_05p_S4	MW656252	0	32.8	0.3	VG-MAP all	WGS
449_05p_S4	MT643825	0	31.8	0.1	VG-MAP all	WGS
449_05p_S4	MW631933	0	32.3	2.8	VG-MAP all	WGS
449_05p_S4	MN636843	0	32.7	2.3	VG-MAP all	WGS
449_05p_S4	MN636842	0	32.4	1.2	VG-MAP all	WGS
449_05p_S4	MN642592	0	31	0.2	VG-MAP all	WGS
449_05p_S4	MN636840	0	32	0	VG-MAP all	WGS
449_05p_S4	MN636841	0	31.8	0	VG-MAP all	WGS
449_07k_S2	KX894508	53	32.7	49.5	Giraffe 1	WGS
449_07k_S2	OQ511520	29.6	32.7	56	Giraffe 3	WGS
449_07k_S2	KX764645	18.6	32.6	55.8	Giraffe 3	WGS
449_07k_S2	KX894508	6.3	32.6	55.5	Giraffe 3	WGS
449_07k_S2	OQ511520	40.3	32.7	56.9	Giraffe 6	WGS
449_07k_S2	KX894508	13.6	32.7	53.5	Giraffe 6	WGS
449_07k_S2	KX683219	0.4	32.9	54.6	Giraffe 6	WGS
449_07k_S2	OK318001	0.1	32.2	5.1	Giraffe 6	WGS
449_07k_S2	KX764645	0	32.6	41.4	Giraffe 6	WGS
449_07k_S2	MW732649	0	31.4	51.2	Giraffe 6	WGS
449_07k_S2	MZ577074	26.1	32.7	56.3	Giraffe all	WGS
449_07k_S2	ON152411	13.4	32.7	59.1	Giraffe all	WGS
449_07k_S2	MH893760	11.9	32.6	57.7	Giraffe all	WGS
449_07k_S2	OM530217	1.2	32.7	4.1	Giraffe all	WGS
449_07k_S2	OQ555660	0.5	32.7	15.4	Giraffe all	WGS
449_07k_S2	Neethlin	0.2	32.6	58.1	Giraffe all	WGS
449_07k_S2	OM793603	0.1	32.6	58.6	Giraffe all	WGS
449_07k_S2	Mongoli2	0.1	33.1	29.2	Giraffe all	WGS
449_07k_S2	MN995838	0.1	32.8	51	Giraffe all	WGS
449_07k_S2	MW435866	0.1	32.5	58.6	Giraffe all	WGS
449_07k_S2	OK318001	0.1	32.4	35.1	Giraffe all	WGS
449_07k_S2	OP508345	0.1	32.4	4.8	Giraffe all	WGS
449_07k_S2	OR393170	0.1	32	3	Giraffe all	WGS
449_07k_S2	OR134845	0	0	0	Giraffe all	WGS
449_07k_S2	OR134841	0	0	0	Giraffe all	WGS
449_07k_S2	OR134838	0	0	0	Giraffe all	WGS
449_07k_S2	OR134846	0	0	0	Giraffe all	WGS
449_07k_S2	OR134840	0	0	0	Giraffe all	WGS
449_07k_S2	OR134844	0	0	0	Giraffe all	WGS
449_07k_S2	OR134839	0	0	0	Giraffe all	WGS
449_07k_S2	OR134835	0	0	0	Giraffe all	WGS
449_07k_S2	OR134836	0	0	0	Giraffe all	WGS
449_07k_S2	OR134837	0	0	0	Giraffe all	WGS
449_07k_S2	OR134843	0	0	0	Giraffe all	WGS
449_07k_S2	OR134847	0	31.5	60	Giraffe all	WGS
449_07k_S2	OR134848	0	32.5	60	Giraffe all	WGS
449_07k_S2	OR134849	0	0	0	Giraffe all	WGS
449_07k_S2	OR194148	0	0	0	Giraffe all	WGS
449_07k_S2	OR347834	0	32.3	3	Giraffe all	WGS
449_07k_S2	OR347835	0	33.1	3	Giraffe all	WGS
449_07k_S2	OR347836	0	33.3	3	Giraffe all	WGS
449_07k_S2	KY829023	0	33.4	34	Giraffe all	WGS
449_07k_S2	LSDV_Gha	0	0	0	Giraffe all	WGS
449_07k_S2	LSDV_Gou	0	29	3	Giraffe all	WGS
449_07k_S2	KX764643	0	33.5	60	Giraffe all	WGS
449_07k_S2	KX764644	0	29.6	40.8	Giraffe all	WGS
449_07k_S2	KX764645	0	0	0	Giraffe all	WGS
449_07k_S2	KX894508	0	0	0	Giraffe all	WGS
449_07k_S2	KY702007	0	0	0	Giraffe all	WGS
449_07k_S2	OM793602	0	32	45.8	Giraffe all	WGS
449_07k_S2	OM793604	0	0	0	Giraffe all	WGS
449_07k_S2	OM793605	0	0	0	Giraffe all	WGS
449_07k_S2	OM793606	0	0	0	Giraffe all	WGS
449_07k_S2	OP752701	0	32.9	4.4	Giraffe all	WGS
449_07k_S2	OP922506	0	32.6	6.4	Giraffe all	WGS
449_07k_S2	OQ267777	0	0	0	Giraffe all	WGS
449_07k_S2	OQ267778	0	32.3	16.5	Giraffe all	WGS
449_07k_S2	OQ349695	0	33.2	3	Giraffe all	WGS
449_07k_S2	OQ511520	0	32.6	5.4	Giraffe all	WGS
449_07k_S2	OQ588787	0	30.6	30	Giraffe all	WGS
449_07k_S2	OR134832	0	0	0	Giraffe all	WGS
449_07k_S2	OR134833	0	0	0	Giraffe all	WGS
449_07k_S2	OP985536	0	28.9	3	Giraffe all	WGS
449_07k_S2	AF325528	0	0	0	Giraffe all	WGS
449_07k_S2	AF409137	0	32.7	16.9	Giraffe all	WGS
449_07k_S2	AF409138	0	0	0	Giraffe all	WGS
449_07k_S2	Camern2_	0	0	0	Giraffe all	WGS
449_07k_S2	Cameroon	0	32.2	44.1	Giraffe all	WGS
449_07k_S2	Ethiopi1	0	0	0	Giraffe all	WGS
449_07k_S2	Ethiopi2	0	32.7	14.4	Giraffe all	WGS
449_07k_S2	Ethiopi3	0	0	0	Giraffe all	WGS
449_07k_S2	Ethiopia	0	31.1	3	Giraffe all	WGS
449_07k_S2	KX683219	0	33.1	41	Giraffe all	WGS
449_07k_S2	MZ577076	0	32.6	36.5	Giraffe all	WGS
449_07k_S2	Mongolia	0	0	0	Giraffe all	WGS
449_07k_S2	NC_00302	0	0	0	Giraffe all	WGS
449_07k_S2	LSDV_Isr	0	33	3	Giraffe all	WGS
449_07k_S2	LSDV_Jor	0	32.8	3	Giraffe all	WGS
449_07k_S2	LSDV_KS-	0	32.8	17.2	Giraffe all	WGS
449_07k_S2	LSDV_Oma	0	0	0	Giraffe all	WGS
449_07k_S2	LSDV_Sen	0	0	0	Giraffe all	WGS
449_07k_S2	MG972412	0	0	0	Giraffe all	WGS
449_07k_S2	MH646674	0	32.8	31.5	Giraffe all	WGS
449_07k_S2	MK441838	0	32.7	43.7	Giraffe all	WGS
449_07k_S2	MN072619	0	32.1	11.1	Giraffe all	WGS
449_07k_S2	MN636838	0	32.4	48.4	Giraffe all	WGS
449_07k_S2	MN636839	0	32.9	50.5	Giraffe all	WGS
449_07k_S2	MN636840	0	32.8	60	Giraffe all	WGS
449_07k_S2	MN636841	0	0	0	Giraffe all	WGS
449_07k_S2	MN636842	0	31.7	60	Giraffe all	WGS
449_07k_S2	MN636843	0	0	0	Giraffe all	WGS
449_07k_S2	MN642592	0	31.6	3	Giraffe all	WGS
449_07k_S2	MT134042	0	32.6	59.9	Giraffe all	WGS
449_07k_S2	MT643825	0	0	0	Giraffe all	WGS
449_07k_S2	MW355944	0	29.9	29.7	Giraffe all	WGS
449_07k_S2	MW631933	0	28.5	60	Giraffe all	WGS
449_07k_S2	OP688129	0	32.5	9.3	Giraffe all	WGS
449_07k_S2	OR735987	0	32.7	7.2	Giraffe all	WGS
449_07k_S2	OR347837	0	32.8	3	Giraffe all	WGS
449_07k_S2	OM793607	0	31.5	2	Giraffe all	WGS
449_07k_S2	OM793608	0	0	0	Giraffe all	WGS
449_07k_S2	Nigeria_	0	33	3	Giraffe all	WGS
449_07k_S2	OL542833	0	31.4	45.7	Giraffe all	WGS
449_07k_S2	OP688128	0	29.7	3	Giraffe all	WGS
449_07k_S2	MZ577075	0	33	55.9	Giraffe all	WGS
449_07k_S2	OR567413	0	32.7	57.7	Giraffe all	WGS
449_07k_S2	Sri_Lan3	0	31.3	3	Giraffe all	WGS
449_07k_S2	Sri_Lan_	0	33.5	3	Giraffe all	WGS
449_07k_S2	Sri_Lank	0	32.9	38.6	Giraffe all	WGS
449_07k_S2	OM793609	0	0	0	Giraffe all	WGS
449_07k_S2	OM803091	0	33	3	Giraffe all	WGS
449_07k_S2	OM803092	0	32.7	19.7	Giraffe all	WGS
449_07k_S2	OM984485	0	32.4	54.5	Giraffe all	WGS
449_07k_S2	OP297402	0	32.8	3.2	Giraffe all	WGS
449_07k_S2	MZ577073	0	32.7	55.6	Giraffe all	WGS
449_07k_S2	OR520147	0	0	0	Giraffe all	WGS
449_07k_S2	OR393171	0	32.4	31.5	Giraffe all	WGS
449_07k_S2	MW656252	0	27.4	60	Giraffe all	WGS
449_07k_S2	OR393169	0	33.1	3	Giraffe all	WGS
449_07k_S2	MW699032	0	28.7	60	Giraffe all	WGS
449_07k_S2	MW732649	0	31.3	46.3	Giraffe all	WGS
449_07k_S2	OM105589	0	32.4	7.4	Giraffe all	WGS
449_07k_S2	MW656253	0	32.8	58.7	Giraffe all	WGS
449_07k_S2	OR393173	0	0	0	Giraffe all	WGS
449_07k_S2	OM033705	0	31.9	3	Giraffe all	WGS
449_07k_S2	OR393178	0	0	0	Giraffe all	WGS
449_07k_S2	OL752713	0	32.9	35.6	Giraffe all	WGS
449_07k_S2	OR393172	0	0	0	Giraffe all	WGS
449_07k_S2	OR393175	0	33.2	60	Giraffe all	WGS
449_07k_S2	OR393177	0	0	0	Giraffe all	WGS
449_07k_S2	OR393176	0	28.2	3	Giraffe all	WGS
449_07k_S2	KX894508	31.9	64.8	29.2	Minimap2	WGS
449_07k_S2	KX894508	31.9	65.1	24.4	VG-MAP 1	WGS
449_07k_S2	KX764645	17.6	32.8	5	VG-MAP 3	WGS
449_07k_S2	KX894508	8.3	32.8	3.7	VG-MAP 3	WGS
449_07k_S2	OQ511520	6.9	32.8	4.8	VG-MAP 3	WGS
449_07k_S2	OQ511520	16.4	32.8	3.8	VG-MAP 6	WGS
449_07k_S2	KX894508	8.1	32.8	2.8	VG-MAP 6	WGS
449_07k_S2	KX764645	6.7	32.8	4.5	VG-MAP 6	WGS
449_07k_S2	KX683219	1	32.8	3.9	VG-MAP 6	WGS
449_07k_S2	OK318001	0.2	32.9	1	VG-MAP 6	WGS
449_07k_S2	MW732649	0	32.4	0.8	VG-MAP 6	WGS
449_07k_S2	Neethlin	10.4	32.8	3	VG-MAP all	WGS
449_07k_S2	LSDV_Gha	8.1	32.8	2.4	VG-MAP all	WGS
449_07k_S2	MZ577074	7.7	32.8	3.6	VG-MAP all	WGS
449_07k_S2	OR134838	3.7	32.8	2.5	VG-MAP all	WGS
449_07k_S2	OM033705	1.6	32.7	4.1	VG-MAP all	WGS
449_07k_S2	OQ555660	0.4	32.9	0.5	VG-MAP all	WGS
449_07k_S2	Mongolia	0.1	33	0	VG-MAP all	WGS
449_07k_S2	Cameroon	0.1	32.8	3.3	VG-MAP all	WGS
449_07k_S2	OP297402	0.1	32.8	1.4	VG-MAP all	WGS
449_07k_S2	OP508345	0.1	32.7	1.9	VG-MAP all	WGS
449_07k_S2	OQ349695	0.1	33	3.5	VG-MAP all	WGS
449_07k_S2	MK441838	0.1	32.7	4.3	VG-MAP all	WGS
449_07k_S2	NC_00302	0	33.1	0	VG-MAP all	WGS
449_07k_S2	OR393169	0	32.7	0	VG-MAP all	WGS
449_07k_S2	OR393170	0	32.5	0	VG-MAP all	WGS
449_07k_S2	OM793603	0	32.7	0	VG-MAP all	WGS
449_07k_S2	OM793604	0	32.7	0	VG-MAP all	WGS
449_07k_S2	Mongoli2	0	32.6	2.9	VG-MAP all	WGS
449_07k_S2	OM793602	0	31.4	0	VG-MAP all	WGS
449_07k_S2	Nigeria_	0	33.1	0	VG-MAP all	WGS
449_07k_S2	OK318001	0	32.3	0	VG-MAP all	WGS
449_07k_S2	OL542833	0	32.4	0	VG-MAP all	WGS
449_07k_S2	OL752713	0	31.9	4.6	VG-MAP all	WGS
449_07k_S2	OM105589	0	33	0	VG-MAP all	WGS
449_07k_S2	OM530217	0	31.4	0	VG-MAP all	WGS
449_07k_S2	OR393171	0	32.7	0	VG-MAP all	WGS
449_07k_S2	OR393172	0	32.8	0	VG-MAP all	WGS
449_07k_S2	OR393173	0	31.8	0	VG-MAP all	WGS
449_07k_S2	OM793605	0	33.7	0	VG-MAP all	WGS
449_07k_S2	LSDV_Jor	0	31.8	0	VG-MAP all	WGS
449_07k_S2	AF325528	0	32.6	0	VG-MAP all	WGS
449_07k_S2	AF409137	0	31.4	0	VG-MAP all	WGS
449_07k_S2	AF409138	0	32.3	0.3	VG-MAP all	WGS
449_07k_S2	Camern2_	0	32.7	3.8	VG-MAP all	WGS
449_07k_S2	Ethiopi1	0	33.5	0	VG-MAP all	WGS
449_07k_S2	Ethiopi2	0	0	0	VG-MAP all	WGS
449_07k_S2	Ethiopi3	0	32.1	0	VG-MAP all	WGS
449_07k_S2	Ethiopia	0	31.3	0.6	VG-MAP all	WGS
449_07k_S2	KX683219	0	32.4	4	VG-MAP all	WGS
449_07k_S2	KX764643	0	0	0	VG-MAP all	WGS
449_07k_S2	KX764644	0	34	0	VG-MAP all	WGS
449_07k_S2	KX764645	0	0	0	VG-MAP all	WGS
449_07k_S2	KX894508	0	33.1	0	VG-MAP all	WGS
449_07k_S2	KY829023	0	33.3	0	VG-MAP all	WGS
449_07k_S2	LSDV_Gou	0	31.5	0	VG-MAP all	WGS
449_07k_S2	LSDV_Isr	0	31.5	0	VG-MAP all	WGS
449_07k_S2	OM793606	0	32.9	0	VG-MAP all	WGS
449_07k_S2	OM793607	0	0	0	VG-MAP all	WGS
449_07k_S2	OM793608	0	33.5	0	VG-MAP all	WGS
449_07k_S2	OM793609	0	0	0	VG-MAP all	WGS
449_07k_S2	OM803091	0	0	0	VG-MAP all	WGS
449_07k_S2	OM803092	0	32.7	0	VG-MAP all	WGS
449_07k_S2	OM984485	0	32.8	0	VG-MAP all	WGS
449_07k_S2	ON152411	0	32.8	0	VG-MAP all	WGS
449_07k_S2	OP688128	0	33	10	VG-MAP all	WGS
449_07k_S2	OP688129	0	33	0	VG-MAP all	WGS
449_07k_S2	OP752701	0	33.3	0	VG-MAP all	WGS
449_07k_S2	OP922506	0	33.2	0	VG-MAP all	WGS
449_07k_S2	OP985536	0	29	0	VG-MAP all	WGS
449_07k_S2	OQ267777	0	33	2.1	VG-MAP all	WGS
449_07k_S2	OQ267778	0	32.8	0	VG-MAP all	WGS
449_07k_S2	OQ511520	0	32.8	0	VG-MAP all	WGS
449_07k_S2	OQ588787	0	33	1.5	VG-MAP all	WGS
449_07k_S2	MZ577073	0	33.1	9.2	VG-MAP all	WGS
449_07k_S2	MZ577075	0	33.3	0	VG-MAP all	WGS
449_07k_S2	MZ577076	0	33.3	0	VG-MAP all	WGS
449_07k_S2	OR347837	0	33.5	0	VG-MAP all	WGS
449_07k_S2	OR393175	0	30.8	0	VG-MAP all	WGS
449_07k_S2	OR393176	0	33	0	VG-MAP all	WGS
449_07k_S2	OR393177	0	30.7	0	VG-MAP all	WGS
449_07k_S2	OR393178	0	31.8	0	VG-MAP all	WGS
449_07k_S2	OR520147	0	0	0	VG-MAP all	WGS
449_07k_S2	OR567413	0	30.4	0	VG-MAP all	WGS
449_07k_S2	OR735987	0	33.3	0	VG-MAP all	WGS
449_07k_S2	Sri_Lan3	0	33	0	VG-MAP all	WGS
449_07k_S2	Sri_Lan_	0	32.2	0	VG-MAP all	WGS
449_07k_S2	Sri_Lank	0	31	0	VG-MAP all	WGS
449_07k_S2	OR134832	0	32	0	VG-MAP all	WGS
449_07k_S2	KY702007	0	32.9	3.2	VG-MAP all	WGS
449_07k_S2	OR134844	0	0	0	VG-MAP all	WGS
449_07k_S2	OR134845	0	32.3	0	VG-MAP all	WGS
449_07k_S2	OR134846	0	0	0	VG-MAP all	WGS
449_07k_S2	OR134847	0	33.7	0	VG-MAP all	WGS
449_07k_S2	OR134848	0	32.9	0	VG-MAP all	WGS
449_07k_S2	LSDV_KS-	0	32.3	0	VG-MAP all	WGS
449_07k_S2	LSDV_Oma	0	31.5	0	VG-MAP all	WGS
449_07k_S2	LSDV_Sen	0	32.5	1	VG-MAP all	WGS
449_07k_S2	MG972412	0	32.3	0	VG-MAP all	WGS
449_07k_S2	MH646674	0	32.4	0	VG-MAP all	WGS
449_07k_S2	MH893760	0	32.6	0	VG-MAP all	WGS
449_07k_S2	MN072619	0	32.9	0	VG-MAP all	WGS
449_07k_S2	MN636838	0	32.1	2.4	VG-MAP all	WGS
449_07k_S2	MN636839	0	31.6	0	VG-MAP all	WGS
449_07k_S2	MN636840	0	33.8	0	VG-MAP all	WGS
449_07k_S2	MN636841	0	31.5	0	VG-MAP all	WGS
449_07k_S2	MN636842	0	31.4	0	VG-MAP all	WGS
449_07k_S2	MN636843	0	32.5	0	VG-MAP all	WGS
449_07k_S2	MN642592	0	0	0	VG-MAP all	WGS
449_07k_S2	MN995838	0	0	0	VG-MAP all	WGS
449_07k_S2	MT134042	0	32.5	0	VG-MAP all	WGS
449_07k_S2	MT643825	0	32.9	0	VG-MAP all	WGS
449_07k_S2	MW355944	0	30.4	0	VG-MAP all	WGS
449_07k_S2	MW435866	0	32.7	0	VG-MAP all	WGS
449_07k_S2	MW631933	0	32	0	VG-MAP all	WGS
449_07k_S2	MW656252	0	0	0	VG-MAP all	WGS
449_07k_S2	MW699032	0	31.8	0.1	VG-MAP all	WGS
449_07k_S2	MW732649	0	31.4	0	VG-MAP all	WGS
449_07k_S2	OR134849	0	33.1	0	VG-MAP all	WGS
449_07k_S2	OR194148	0	32.5	0	VG-MAP all	WGS
449_07k_S2	OR347834	0	29.2	0	VG-MAP all	WGS
449_07k_S2	OR134833	0	31.8	0	VG-MAP all	WGS
449_07k_S2	OR134835	0	33	0	VG-MAP all	WGS
449_07k_S2	OR134836	0	32.4	0	VG-MAP all	WGS
449_07k_S2	OR134837	0	29.5	0	VG-MAP all	WGS
449_07k_S2	OR134839	0	31.5	0	VG-MAP all	WGS
449_07k_S2	OR134840	0	32.9	0	VG-MAP all	WGS
449_07k_S2	OR134841	0	0	0	VG-MAP all	WGS
449_07k_S2	OR134843	0	30.1	0	VG-MAP all	WGS
449_07k_S2	OR347835	0	32.1	0	VG-MAP all	WGS
449_07k_S2	OR347836	0	32.5	0	VG-MAP all	WGS
449_07k_S2	MW656253	0	32.6	0	VG-MAP all	WGS
449_07p_S5	KX894508	2264.2	61.6	66.2	Giraffe 1	WGS
449_07p_S5	OQ511520	1273.5	32.7	56.5	Giraffe 3	WGS
449_07p_S5	KX764645	767.1	32.7	56.6	Giraffe 3	WGS
449_07p_S5	KX894508	279.9	32.7	55.9	Giraffe 3	WGS
449_07p_S5	OQ511520	1728.2	32.7	57.3	Giraffe 6	WGS
449_07p_S5	KX894508	571.1	32.7	54.4	Giraffe 6	WGS
449_07p_S5	KX683219	13.1	32.8	54.7	Giraffe 6	WGS
449_07p_S5	OK318001	6.1	32.5	6.6	Giraffe 6	WGS
449_07p_S5	KX764645	1.5	32.2	51.2	Giraffe 6	WGS
449_07p_S5	MW732649	0.6	31.4	55.8	Giraffe 6	WGS
449_07p_S5	MZ577074	1119.9	32.7	56.8	Giraffe all	WGS
449_07p_S5	ON152411	576	32.8	59.1	Giraffe all	WGS
449_07p_S5	MH893760	509.3	32.7	57.9	Giraffe all	WGS
449_07p_S5	OM530217	40.9	32.6	5	Giraffe all	WGS
449_07p_S5	OQ555660	24.7	32.6	17.5	Giraffe all	WGS
449_07p_S5	Neethlin	7.7	32.8	59.1	Giraffe all	WGS
449_07p_S5	OM793603	6.3	32.7	59.1	Giraffe all	WGS
449_07p_S5	MN995838	5.1	32.7	49.7	Giraffe all	WGS
449_07p_S5	OK318001	4.5	32.6	31.9	Giraffe all	WGS
449_07p_S5	OR393170	3.7	32.4	3	Giraffe all	WGS
449_07p_S5	MW435866	3.5	32.6	59	Giraffe all	WGS
449_07p_S5	OP508345	3.5	32.4	7.3	Giraffe all	WGS
449_07p_S5	OM984485	3	32.4	53.4	Giraffe all	WGS
449_07p_S5	OR567413	2.5	32.7	58.8	Giraffe all	WGS
449_07p_S5	MT134042	2.1	32.6	59.2	Giraffe all	WGS
449_07p_S5	Mongoli2	2	32.8	23.6	Giraffe all	WGS
449_07p_S5	OM803092	1.6	32.7	24.8	Giraffe all	WGS
449_07p_S5	MW656253	1.6	32.7	59.3	Giraffe all	WGS
449_07p_S5	OP922506	1.4	32.5	3	Giraffe all	WGS
449_07p_S5	OR735987	1.3	32.7	3.8	Giraffe all	WGS
449_07p_S5	MZ577075	1.3	32.7	58.5	Giraffe all	WGS
449_07p_S5	MZ577076	1.3	32.6	43.6	Giraffe all	WGS
449_07p_S5	OP297402	1.2	32.4	7.2	Giraffe all	WGS
449_07p_S5	OQ511520	1.1	32.5	3.8	Giraffe all	WGS
449_07p_S5	OP752701	1	32.8	5.9	Giraffe all	WGS
449_07p_S5	MZ577073	1	32.7	56.8	Giraffe all	WGS
449_07p_S5	OR134848	0.7	32.4	58.4	Giraffe all	WGS
449_07p_S5	OR347835	0.7	32.5	5	Giraffe all	WGS
449_07p_S5	Sri_Lan3	0.7	32.5	3.6	Giraffe all	WGS
449_07p_S5	OP688129	0.7	32.6	3.1	Giraffe all	WGS
449_07p_S5	OM105589	0.7	32.4	5.7	Giraffe all	WGS
449_07p_S5	OR347837	0.6	32.5	3	Giraffe all	WGS
449_07p_S5	OL542833	0.6	31.5	55	Giraffe all	WGS
449_07p_S5	Sri_Lank	0.6	32.5	25.7	Giraffe all	WGS
449_07p_S5	AF409137	0.5	32.8	5.7	Giraffe all	WGS
449_07p_S5	MK441838	0.5	32.4	55.4	Giraffe all	WGS
449_07p_S5	MN636838	0.5	32.7	58.8	Giraffe all	WGS
449_07p_S5	LSDV_Jor	0.4	32.2	3.2	Giraffe all	WGS
449_07p_S5	MN636839	0.4	32.7	58.6	Giraffe all	WGS
449_07p_S5	OL752713	0.4	32.5	37	Giraffe all	WGS
449_07p_S5	OR134847	0.3	32.4	58.9	Giraffe all	WGS
449_07p_S5	OR393171	0.3	32.7	51.8	Giraffe all	WGS
449_07p_S5	LSDV_Isr	0.3	32.6	3.6	Giraffe all	WGS
449_07p_S5	MN072619	0.3	32.5	3.2	Giraffe all	WGS
449_07p_S5	MN636842	0.3	32.1	58.3	Giraffe all	WGS
449_07p_S5	MW355944	0.3	31	36.5	Giraffe all	WGS
449_07p_S5	OM803091	0.3	32.6	3.1	Giraffe all	WGS
449_07p_S5	Cameroon	0.3	32.2	57.7	Giraffe all	WGS
449_07p_S5	OM793602	0.3	32.4	57.8	Giraffe all	WGS
449_07p_S5	MW732649	0.3	30.7	49.3	Giraffe all	WGS
449_07p_S5	LSDV_Gha	0.2	32.5	56.9	Giraffe all	WGS
449_07p_S5	OR347834	0.2	32.9	28.2	Giraffe all	WGS
449_07p_S5	OR347836	0.2	32.6	3.9	Giraffe all	WGS
449_07p_S5	KX683219	0.2	32.6	46.3	Giraffe all	WGS
449_07p_S5	KX764644	0.2	32	48.1	Giraffe all	WGS
449_07p_S5	LSDV_KS-	0.2	32.7	45.8	Giraffe all	WGS
449_07p_S5	MH646674	0.2	30.7	44.5	Giraffe all	WGS
449_07p_S5	OP688128	0.2	32.2	34.4	Giraffe all	WGS
449_07p_S5	OP985536	0.1	30.4	37.3	Giraffe all	WGS
449_07p_S5	OR134832	0.1	32	52.6	Giraffe all	WGS
449_07p_S5	KY829023	0.1	32.8	3	Giraffe all	WGS
449_07p_S5	KY702007	0.1	32	5	Giraffe all	WGS
449_07p_S5	OR393169	0.1	32.9	3	Giraffe all	WGS
449_07p_S5	KX764643	0.1	33	59.3	Giraffe all	WGS
449_07p_S5	LSDV_Gou	0.1	31.2	53.2	Giraffe all	WGS
449_07p_S5	MN636840	0.1	32.2	58.5	Giraffe all	WGS
449_07p_S5	MN642592	0.1	32.8	51.6	Giraffe all	WGS
449_07p_S5	Nigeria_	0.1	32.8	3	Giraffe all	WGS
449_07p_S5	OM793607	0.1	32.4	47.7	Giraffe all	WGS
449_07p_S5	MW656252	0.1	32.6	58.2	Giraffe all	WGS
449_07p_S5	Ethiopi2	0.1	31.9	4.8	Giraffe all	WGS
449_07p_S5	OQ267777	0	27.9	60	Giraffe all	WGS
449_07p_S5	OQ267778	0	32.3	5.1	Giraffe all	WGS
449_07p_S5	OQ588787	0	31.3	53.1	Giraffe all	WGS
449_07p_S5	OR134833	0	27.1	60	Giraffe all	WGS
449_07p_S5	OR134835	0	29.5	51.5	Giraffe all	WGS
449_07p_S5	OR134836	0	28.5	36	Giraffe all	WGS
449_07p_S5	OR134837	0	31.3	56.3	Giraffe all	WGS
449_07p_S5	OR134838	0	0	0	Giraffe all	WGS
449_07p_S5	OR134841	0	32.6	3	Giraffe all	WGS
449_07p_S5	OR134843	0	0	0	Giraffe all	WGS
449_07p_S5	OR134844	0	33.6	58.4	Giraffe all	WGS
449_07p_S5	OR134845	0	0	0	Giraffe all	WGS
449_07p_S5	OQ349695	0	31.6	5.2	Giraffe all	WGS
449_07p_S5	OM793608	0	0	0	Giraffe all	WGS
449_07p_S5	OM793609	0	0	0	Giraffe all	WGS
449_07p_S5	OR134839	0	30.3	34.2	Giraffe all	WGS
449_07p_S5	OR134840	0	0	0	Giraffe all	WGS
449_07p_S5	KX764645	0	31.7	47.3	Giraffe all	WGS
449_07p_S5	KX894508	0	29.7	31.5	Giraffe all	WGS
449_07p_S5	OR134846	0	0	0	Giraffe all	WGS
449_07p_S5	OR134849	0	0	0	Giraffe all	WGS
449_07p_S5	OR194148	0	29.1	23.9	Giraffe all	WGS
449_07p_S5	OR393172	0	33	3	Giraffe all	WGS
449_07p_S5	OR393173	0	32.8	31.5	Giraffe all	WGS
449_07p_S5	OR393175	0	32.9	47.9	Giraffe all	WGS
449_07p_S5	OR393176	0	31.5	6.8	Giraffe all	WGS
449_07p_S5	OR393177	0	29.1	3	Giraffe all	WGS
449_07p_S5	OR393178	0	31.7	51.6	Giraffe all	WGS
449_07p_S5	OR520147	0	0	0	Giraffe all	WGS
449_07p_S5	AF325528	0	32.2	6.8	Giraffe all	WGS
449_07p_S5	AF409138	0	33.1	48.8	Giraffe all	WGS
449_07p_S5	Camern2_	0	32.4	45.8	Giraffe all	WGS
449_07p_S5	Ethiopi3	0	29	50.7	Giraffe all	WGS
449_07p_S5	Ethiopia	0	31.2	11.6	Giraffe all	WGS
449_07p_S5	LSDV_Oma	0	33.2	28.5	Giraffe all	WGS
449_07p_S5	LSDV_Sen	0	30.1	47.4	Giraffe all	WGS
449_07p_S5	MG972412	0	31.1	41.4	Giraffe all	WGS
449_07p_S5	MN636841	0	33.5	60	Giraffe all	WGS
449_07p_S5	MN636843	0	29.5	38.5	Giraffe all	WGS
449_07p_S5	MT643825	0	30.4	38.6	Giraffe all	WGS
449_07p_S5	MW631933	0	31.8	57.4	Giraffe all	WGS
449_07p_S5	NC_00302	0	0	0	Giraffe all	WGS
449_07p_S5	Sri_Lan_	0	30.9	43.6	Giraffe all	WGS
449_07p_S5	MW699032	0	31.8	46.9	Giraffe all	WGS
449_07p_S5	Ethiopi1	0	29.1	5.8	Giraffe all	WGS
449_07p_S5	OM793606	0	31.2	8.2	Giraffe all	WGS
449_07p_S5	OM033705	0	31.5	3	Giraffe all	WGS
449_07p_S5	OM793604	0	31.9	55	Giraffe all	WGS
449_07p_S5	OM793605	0	32.2	41	Giraffe all	WGS
449_07p_S5	Mongolia	0	33	28.9	Giraffe all	WGS
449_07p_S5	KX894508	313.5	65.1	78.5	Minimap2	WGS
449_07p_S5	KX894508	323.3	65.1	81.4	VG-MAP 1	WGS
449_07p_S5	KX764645	180.6	32.8	30.9	VG-MAP 3	WGS
449_07p_S5	KX894508	82	32.8	23	VG-MAP 3	WGS
449_07p_S5	OQ511520	67.7	32.8	33	VG-MAP 3	WGS
449_07p_S5	OQ511520	161.6	32.8	31.6	VG-MAP 6	WGS
449_07p_S5	KX894508	78.5	32.8	21.8	VG-MAP 6	WGS
449_07p_S5	KX764645	69.7	32.8	32.9	VG-MAP 6	WGS
449_07p_S5	KX683219	9.6	32.8	31	VG-MAP 6	WGS
449_07p_S5	OK318001	2.1	32.7	10.6	VG-MAP 6	WGS
449_07p_S5	MW732649	0.4	32	8.6	VG-MAP 6	WGS
449_07p_S5	Neethlin	95.9	32.8	22.6	VG-MAP all	WGS
449_07p_S5	MZ577074	73.1	32.9	30	VG-MAP all	WGS
449_07p_S5	LSDV_Gha	72.7	32.8	18.1	VG-MAP all	WGS
449_07p_S5	OR134838	33	32.8	21.5	VG-MAP all	WGS
449_07p_S5	OM033705	16.5	32.9	27	VG-MAP all	WGS
449_07p_S5	OQ555660	2	32.9	12.2	VG-MAP all	WGS
449_07p_S5	MK441838	1.2	32.6	24.6	VG-MAP all	WGS
449_07p_S5	OP508345	1	32.5	11.8	VG-MAP all	WGS
449_07p_S5	AF409138	0.9	32.4	0.9	VG-MAP all	WGS
449_07p_S5	OQ349695	0.6	32.9	20.4	VG-MAP all	WGS
449_07p_S5	Mongolia	0.6	32.9	26.5	VG-MAP all	WGS
449_07p_S5	OP297402	0.5	32.7	7.6	VG-MAP all	WGS
449_07p_S5	Cameroon	0.4	32.8	10.2	VG-MAP all	WGS
449_07p_S5	MT134042	0.4	32.6	2.5	VG-MAP all	WGS
449_07p_S5	KY702007	0.3	32.8	11.3	VG-MAP all	WGS
449_07p_S5	Mongoli2	0.3	32.8	31.5	VG-MAP all	WGS
449_07p_S5	OL542833	0.3	31.6	8.2	VG-MAP all	WGS
449_07p_S5	OQ588787	0.3	32.6	9.1	VG-MAP all	WGS
449_07p_S5	LSDV_Gou	0.2	32	0.7	VG-MAP all	WGS
449_07p_S5	OM803092	0.2	32.9	7.9	VG-MAP all	WGS
449_07p_S5	OP752701	0.2	32.8	11.2	VG-MAP all	WGS
449_07p_S5	OP922506	0.2	32.8	3.6	VG-MAP all	WGS
449_07p_S5	OQ267777	0.2	32.9	6.2	VG-MAP all	WGS
449_07p_S5	OM105589	0.2	32.8	4	VG-MAP all	WGS
449_07p_S5	AF325528	0.2	32.6	8.4	VG-MAP all	WGS
449_07p_S5	OR134835	0.2	32.7	3.5	VG-MAP all	WGS
449_07p_S5	MW732649	0.2	31.7	1	VG-MAP all	WGS
449_07p_S5	LSDV_Isr	0.1	32.3	0.1	VG-MAP all	WGS
449_07p_S5	LSDV_KS-	0.1	32.3	0.7	VG-MAP all	WGS
449_07p_S5	MN636838	0.1	32.2	0.7	VG-MAP all	WGS
449_07p_S5	MH893760	0.1	32.3	0.6	VG-MAP all	WGS
449_07p_S5	MN072619	0.1	32.4	3.2	VG-MAP all	WGS
449_07p_S5	KY829023	0.1	32.6	4.3	VG-MAP all	WGS
449_07p_S5	LSDV_Oma	0.1	32.4	0.2	VG-MAP all	WGS
449_07p_S5	LSDV_Sen	0.1	32.4	0.3	VG-MAP all	WGS
449_07p_S5	MG972412	0.1	32	9.3	VG-MAP all	WGS
449_07p_S5	MH646674	0.1	31.5	0.3	VG-MAP all	WGS
449_07p_S5	OM984485	0.1	32.9	16.8	VG-MAP all	WGS
449_07p_S5	OP688129	0.1	33	1	VG-MAP all	WGS
449_07p_S5	MZ577073	0.1	32.9	33	VG-MAP all	WGS
449_07p_S5	OR134833	0.1	32.1	0.3	VG-MAP all	WGS
449_07p_S5	MZ577075	0.1	33	18.5	VG-MAP all	WGS
449_07p_S5	Nigeria_	0.1	32.5	1.9	VG-MAP all	WGS
449_07p_S5	OK318001	0.1	32.4	1.8	VG-MAP all	WGS
449_07p_S5	OM530217	0.1	31.1	1.8	VG-MAP all	WGS
449_07p_S5	OR393169	0.1	33	1.6	VG-MAP all	WGS
449_07p_S5	OR393170	0.1	31.7	2	VG-MAP all	WGS
449_07p_S5	OR393171	0.1	32.4	1.4	VG-MAP all	WGS
449_07p_S5	OR393172	0.1	32.4	2.7	VG-MAP all	WGS
449_07p_S5	OR393173	0.1	32.4	0.3	VG-MAP all	WGS
449_07p_S5	OR735987	0.1	32.8	3.8	VG-MAP all	WGS
449_07p_S5	Sri_Lan3	0.1	32.5	0.7	VG-MAP all	WGS
449_07p_S5	Ethiopia	0.1	32	1.1	VG-MAP all	WGS
449_07p_S5	KX683219	0.1	32.1	1.8	VG-MAP all	WGS
449_07p_S5	OR194148	0.1	31.4	1	VG-MAP all	WGS
449_07p_S5	OR347835	0.1	32.7	6.3	VG-MAP all	WGS
449_07p_S5	OR347836	0.1	32.6	5.7	VG-MAP all	WGS
449_07p_S5	OR347837	0.1	33.1	2.2	VG-MAP all	WGS
449_07p_S5	MW435866	0.1	32.9	1.5	VG-MAP all	WGS
449_07p_S5	MW699032	0.1	32.1	1.3	VG-MAP all	WGS
449_07p_S5	MW355944	0.1	30.9	0.5	VG-MAP all	WGS
449_07p_S5	OR393175	0	31.2	0	VG-MAP all	WGS
449_07p_S5	LSDV_Jor	0	32.7	0	VG-MAP all	WGS
449_07p_S5	OR393176	0	33.4	7.8	VG-MAP all	WGS
449_07p_S5	OM793603	0	32.5	0.4	VG-MAP all	WGS
449_07p_S5	OM793604	0	32.6	1.6	VG-MAP all	WGS
449_07p_S5	OM793607	0	32.2	0	VG-MAP all	WGS
449_07p_S5	OM793608	0	31.7	0	VG-MAP all	WGS
449_07p_S5	OM793609	0	32.6	0	VG-MAP all	WGS
449_07p_S5	OM803091	0	32.3	7.9	VG-MAP all	WGS
449_07p_S5	ON152411	0	32.8	2.4	VG-MAP all	WGS
449_07p_S5	OP688128	0	33.2	0	VG-MAP all	WGS
449_07p_S5	OP985536	0	30.2	0	VG-MAP all	WGS
449_07p_S5	OQ267778	0	33.5	3.4	VG-MAP all	WGS
449_07p_S5	OQ511520	0	32.8	2.5	VG-MAP all	WGS
449_07p_S5	MZ577076	0	32.5	3.2	VG-MAP all	WGS
449_07p_S5	NC_00302	0	32.9	1.6	VG-MAP all	WGS
449_07p_S5	OL752713	0	33	6.4	VG-MAP all	WGS
449_07p_S5	OM793602	0	32.6	0.7	VG-MAP all	WGS
449_07p_S5	OM793605	0	32.5	0	VG-MAP all	WGS
449_07p_S5	OM793606	0	31.9	0.3	VG-MAP all	WGS
449_07p_S5	OR393177	0	31.8	1	VG-MAP all	WGS
449_07p_S5	OR393178	0	32.8	2.1	VG-MAP all	WGS
449_07p_S5	OR520147	0	30.3	0	VG-MAP all	WGS
449_07p_S5	OR567413	0	32.4	12.9	VG-MAP all	WGS
449_07p_S5	Sri_Lan_	0	32.8	0	VG-MAP all	WGS
449_07p_S5	Sri_Lank	0	31.3	0	VG-MAP all	WGS
449_07p_S5	AF409137	0	32.3	0.8	VG-MAP all	WGS
449_07p_S5	OR134832	0	32.3	0.3	VG-MAP all	WGS
449_07p_S5	Ethiopi1	0	29.7	0	VG-MAP all	WGS
449_07p_S5	Ethiopi2	0	33.1	0.1	VG-MAP all	WGS
449_07p_S5	Ethiopi3	0	32.8	0.1	VG-MAP all	WGS
449_07p_S5	KX764643	0	32.3	0	VG-MAP all	WGS
449_07p_S5	KX764644	0	31.8	0	VG-MAP all	WGS
449_07p_S5	KX764645	0	0	0	VG-MAP all	WGS
449_07p_S5	KX894508	0	32.8	0.6	VG-MAP all	WGS
449_07p_S5	Camern2_	0	32.3	1.4	VG-MAP all	WGS
449_07p_S5	OR134847	0	30.9	2.4	VG-MAP all	WGS
449_07p_S5	OR134848	0	32.5	3.3	VG-MAP all	WGS
449_07p_S5	OR134849	0	32.6	0.5	VG-MAP all	WGS
449_07p_S5	OR347834	0	32.7	3	VG-MAP all	WGS
449_07p_S5	OR134836	0	32.6	3.8	VG-MAP all	WGS
449_07p_S5	OR134837	0	32.2	0.3	VG-MAP all	WGS
449_07p_S5	OR134839	0	32.3	0.8	VG-MAP all	WGS
449_07p_S5	OR134840	0	32.9	0.4	VG-MAP all	WGS
449_07p_S5	OR134841	0	33.1	0	VG-MAP all	WGS
449_07p_S5	OR134843	0	31	2.8	VG-MAP all	WGS
449_07p_S5	OR134844	0	31.7	0	VG-MAP all	WGS
449_07p_S5	OR134845	0	33.3	0	VG-MAP all	WGS
449_07p_S5	OR134846	0	32.7	0	VG-MAP all	WGS
449_07p_S5	MN636839	0	32.1	0.2	VG-MAP all	WGS
449_07p_S5	MN636840	0	32.3	0	VG-MAP all	WGS
449_07p_S5	MW631933	0	32.4	0.8	VG-MAP all	WGS
449_07p_S5	MW656252	0	0	0	VG-MAP all	WGS
449_07p_S5	MN636841	0	31.5	0.3	VG-MAP all	WGS
449_07p_S5	MW656253	0	30.7	0	VG-MAP all	WGS
449_07p_S5	MN636842	0	32.6	0.4	VG-MAP all	WGS
449_07p_S5	MN636843	0	32.7	3	VG-MAP all	WGS
449_07p_S5	MN642592	0	32.5	2.7	VG-MAP all	WGS
449_07p_S5	MN995838	0	29.3	0	VG-MAP all	WGS
449_07p_S5	MT643825	0	32	1.7	VG-MAP all	WGS
449_11k_S3	KX894508	62.6	32.7	49.5	Giraffe 1	WGS
449_11k_S3	OQ511520	35	32.7	55.8	Giraffe 3	WGS
449_11k_S3	KX764645	21.7	32.6	56.1	Giraffe 3	WGS
449_11k_S3	KX894508	7.6	32.7	55.2	Giraffe 3	WGS
449_11k_S3	OQ511520	47.7	32.7	56.9	Giraffe 6	WGS
449_11k_S3	KX894508	15.9	32.6	53.1	Giraffe 6	WGS
449_11k_S3	KX683219	0.5	32.8	54.5	Giraffe 6	WGS
449_11k_S3	OK318001	0.2	32.5	6.7	Giraffe 6	WGS
449_11k_S3	KX764645	0	32.5	46.9	Giraffe 6	WGS
449_11k_S3	MW732649	0	30.9	57.3	Giraffe 6	WGS
449_11k_S3	MZ577074	30.8	32.7	56.1	Giraffe all	WGS
449_11k_S3	ON152411	15.8	32.6	59.1	Giraffe all	WGS
449_11k_S3	MH893760	14.2	32.7	57.6	Giraffe all	WGS
449_11k_S3	OM530217	1.3	32.6	4.5	Giraffe all	WGS
449_11k_S3	OQ555660	0.6	32.7	16.3	Giraffe all	WGS
449_11k_S3	Neethlin	0.2	32.5	58.5	Giraffe all	WGS
449_11k_S3	OM793603	0.2	32.7	59.8	Giraffe all	WGS
449_11k_S3	OR393170	0.1	32.4	3	Giraffe all	WGS
449_11k_S3	OR567413	0.1	32.6	57.2	Giraffe all	WGS
449_11k_S3	MN995838	0.1	32.7	51.2	Giraffe all	WGS
449_11k_S3	MW435866	0.1	32.4	57.5	Giraffe all	WGS
449_11k_S3	OP508345	0.1	32.6	6.6	Giraffe all	WGS
449_11k_S3	OK318001	0.1	32.7	35.4	Giraffe all	WGS
449_11k_S3	Mongoli2	0.1	33	42.1	Giraffe all	WGS
449_11k_S3	OM984485	0.1	32.2	51.9	Giraffe all	WGS
449_11k_S3	OR134845	0	0	0	Giraffe all	WGS
449_11k_S3	OR134843	0	0	0	Giraffe all	WGS
449_11k_S3	OR134844	0	0	0	Giraffe all	WGS
449_11k_S3	OR134846	0	0	0	Giraffe all	WGS
449_11k_S3	OR134847	0	33.1	60	Giraffe all	WGS
449_11k_S3	OR134848	0	33	60	Giraffe all	WGS
449_11k_S3	OR134849	0	0	0	Giraffe all	WGS
449_11k_S3	OR194148	0	32.2	3	Giraffe all	WGS
449_11k_S3	OR347834	0	33.4	3	Giraffe all	WGS
449_11k_S3	OR347835	0	32.5	8.2	Giraffe all	WGS
449_11k_S3	OR347836	0	33.1	3	Giraffe all	WGS
449_11k_S3	OR347837	0	32.5	3	Giraffe all	WGS
449_11k_S3	OP752701	0	32.9	3	Giraffe all	WGS
449_11k_S3	OP922506	0	32.9	5.9	Giraffe all	WGS
449_11k_S3	OP985536	0	30	3	Giraffe all	WGS
449_11k_S3	OQ349695	0	33.9	3	Giraffe all	WGS
449_11k_S3	OQ511520	0	32.8	3.2	Giraffe all	WGS
449_11k_S3	OQ588787	0	0	0	Giraffe all	WGS
449_11k_S3	OR134832	0	32.7	60	Giraffe all	WGS
449_11k_S3	OR134833	0	0	0	Giraffe all	WGS
449_11k_S3	OR134835	0	0	0	Giraffe all	WGS
449_11k_S3	OR134836	0	0	0	Giraffe all	WGS
449_11k_S3	OR134837	0	33.6	60	Giraffe all	WGS
449_11k_S3	OR134838	0	0	0	Giraffe all	WGS
449_11k_S3	OR134839	0	0	0	Giraffe all	WGS
449_11k_S3	OR134840	0	0	0	Giraffe all	WGS
449_11k_S3	OR134841	0	31.5	60	Giraffe all	WGS
449_11k_S3	KY702007	0	32	38.7	Giraffe all	WGS
449_11k_S3	OR393169	0	32.6	3	Giraffe all	WGS
449_11k_S3	OR393171	0	31.9	29.6	Giraffe all	WGS
449_11k_S3	OR393172	0	0	0	Giraffe all	WGS
449_11k_S3	OR393173	0	33.7	3	Giraffe all	WGS
449_11k_S3	OR393175	0	32.8	3	Giraffe all	WGS
449_11k_S3	OR393176	0	33.9	60	Giraffe all	WGS
449_11k_S3	OR393177	0	0	0	Giraffe all	WGS
449_11k_S3	OR393178	0	0	0	Giraffe all	WGS
449_11k_S3	OR520147	0	0	0	Giraffe all	WGS
449_11k_S3	OR735987	0	32.7	6.2	Giraffe all	WGS
449_11k_S3	Sri_Lan3	0	33.1	5	Giraffe all	WGS
449_11k_S3	OQ267777	0	0	0	Giraffe all	WGS
449_11k_S3	OQ267778	0	32.9	9.8	Giraffe all	WGS
449_11k_S3	AF409137	0	32.9	12.5	Giraffe all	WGS
449_11k_S3	AF409138	0	33.1	3	Giraffe all	WGS
449_11k_S3	Camern2_	0	32.6	60	Giraffe all	WGS
449_11k_S3	KX764643	0	32.2	48.6	Giraffe all	WGS
449_11k_S3	KX764644	0	31.7	41	Giraffe all	WGS
449_11k_S3	KX764645	0	0	0	Giraffe all	WGS
449_11k_S3	KX894508	0	0	0	Giraffe all	WGS
449_11k_S3	KY829023	0	33.6	3	Giraffe all	WGS
449_11k_S3	LSDV_Gha	0	33.1	45.8	Giraffe all	WGS
449_11k_S3	LSDV_Gou	0	33.6	3	Giraffe all	WGS
449_11k_S3	LSDV_Isr	0	30.7	3	Giraffe all	WGS
449_11k_S3	MG972412	0	0	0	Giraffe all	WGS
449_11k_S3	MH646674	0	33.4	12	Giraffe all	WGS
449_11k_S3	MK441838	0	0	0	Giraffe all	WGS
449_11k_S3	MN072619	0	32.9	3	Giraffe all	WGS
449_11k_S3	MN636838	0	33	54.6	Giraffe all	WGS
449_11k_S3	MN636839	0	32.7	60	Giraffe all	WGS
449_11k_S3	MN636840	0	32.2	60	Giraffe all	WGS
449_11k_S3	MN636841	0	0	0	Giraffe all	WGS
449_11k_S3	MN636842	0	0	0	Giraffe all	WGS
449_11k_S3	MN636843	0	0	0	Giraffe all	WGS
449_11k_S3	MN642592	0	33.4	3	Giraffe all	WGS
449_11k_S3	MT134042	0	33	57.2	Giraffe all	WGS
449_11k_S3	MT643825	0	33.1	60	Giraffe all	WGS
449_11k_S3	MW355944	0	30.9	44.3	Giraffe all	WGS
449_11k_S3	MW631933	0	30.4	60	Giraffe all	WGS
449_11k_S3	Nigeria_	0	33.5	3	Giraffe all	WGS
449_11k_S3	OM793608	0	0	0	Giraffe all	WGS
449_11k_S3	OM793609	0	0	0	Giraffe all	WGS
449_11k_S3	OM803091	0	32.7	3	Giraffe all	WGS
449_11k_S3	OP688128	0	0	0	Giraffe all	WGS
449_11k_S3	OP688129	0	32.2	3	Giraffe all	WGS
449_11k_S3	AF325528	0	0	0	Giraffe all	WGS
449_11k_S3	MW656252	0	33.6	60	Giraffe all	WGS
449_11k_S3	MW656253	0	32.6	59.1	Giraffe all	WGS
449_11k_S3	MW699032	0	0	0	Giraffe all	WGS
449_11k_S3	Cameroon	0	32.9	41	Giraffe all	WGS
449_11k_S3	Ethiopi1	0	0	0	Giraffe all	WGS
449_11k_S3	Ethiopi2	0	33.3	22	Giraffe all	WGS
449_11k_S3	Ethiopi3	0	25.5	60	Giraffe all	WGS
449_11k_S3	Ethiopia	0	33.7	3	Giraffe all	WGS
449_11k_S3	KX683219	0	31.3	31.5	Giraffe all	WGS
449_11k_S3	OL542833	0	32.3	48.9	Giraffe all	WGS
449_11k_S3	OL752713	0	33	26.8	Giraffe all	WGS
449_11k_S3	OM033705	0	33.2	3	Giraffe all	WGS
449_11k_S3	OM105589	0	32.2	2.6	Giraffe all	WGS
449_11k_S3	LSDV_Jor	0	33	11.1	Giraffe all	WGS
449_11k_S3	LSDV_KS-	0	33.4	19.3	Giraffe all	WGS
449_11k_S3	LSDV_Oma	0	0	0	Giraffe all	WGS
449_11k_S3	LSDV_Sen	0	0	0	Giraffe all	WGS
449_11k_S3	OM793605	0	0	0	Giraffe all	WGS
449_11k_S3	Sri_Lan_	0	26.9	3	Giraffe all	WGS
449_11k_S3	MZ577076	0	32.4	33.2	Giraffe all	WGS
449_11k_S3	Mongolia	0	0	0	Giraffe all	WGS
449_11k_S3	NC_00302	0	0	0	Giraffe all	WGS
449_11k_S3	Sri_Lank	0	33	43.6	Giraffe all	WGS
449_11k_S3	MZ577073	0	32.9	57.5	Giraffe all	WGS
449_11k_S3	OM803092	0	32.9	6.1	Giraffe all	WGS
449_11k_S3	MW732649	0	30.2	60	Giraffe all	WGS
449_11k_S3	OM793604	0	29.7	2	Giraffe all	WGS
449_11k_S3	MZ577075	0	32.6	57.4	Giraffe all	WGS
449_11k_S3	OM793606	0	32.8	3	Giraffe all	WGS
449_11k_S3	OM793607	0	31.2	41	Giraffe all	WGS
449_11k_S3	OM793602	0	32.3	52.5	Giraffe all	WGS
449_11k_S3	OP297402	0	33	5	Giraffe all	WGS
449_11k_S3	KX894508	38	63.9	30.4	Minimap2	WGS
449_11k_S3	KX894508	38.1	64.6	36.1	VG-MAP 1	WGS
449_11k_S3	KX764645	21	32.8	4.7	VG-MAP 3	WGS
449_11k_S3	KX894508	9.8	32.8	3.5	VG-MAP 3	WGS
449_11k_S3	OQ511520	8.3	32.8	4.3	VG-MAP 3	WGS
449_11k_S3	OQ511520	19.5	32.8	3.6	VG-MAP 6	WGS
449_11k_S3	KX894508	9.8	32.8	2.6	VG-MAP 6	WGS
449_11k_S3	KX764645	8	32.8	4.2	VG-MAP 6	WGS
449_11k_S3	KX683219	1.1	32.8	3.4	VG-MAP 6	WGS
449_11k_S3	OK318001	0.3	32.7	2.4	VG-MAP 6	WGS
449_11k_S3	MW732649	0	31.6	2.9	VG-MAP 6	WGS
449_11k_S3	Neethlin	12.4	32.8	3	VG-MAP all	WGS
449_11k_S3	LSDV_Gha	9.5	32.8	2.2	VG-MAP all	WGS
449_11k_S3	MZ577074	9.2	32.8	3.9	VG-MAP all	WGS
449_11k_S3	OR134838	4.4	32.8	2.4	VG-MAP all	WGS
449_11k_S3	OM033705	2	32.8	3.4	VG-MAP all	WGS
449_11k_S3	OQ555660	0.4	33	1.2	VG-MAP all	WGS
449_11k_S3	MK441838	0.2	32.9	2.9	VG-MAP all	WGS
449_11k_S3	KY702007	0.1	33	1.7	VG-MAP all	WGS
449_11k_S3	OP297402	0.1	32.6	0.1	VG-MAP all	WGS
449_11k_S3	OP508345	0.1	32.7	1.1	VG-MAP all	WGS
449_11k_S3	OQ349695	0.1	32.8	2.1	VG-MAP all	WGS
449_11k_S3	Cameroon	0.1	32.7	2.7	VG-MAP all	WGS
449_11k_S3	Mongoli2	0.1	33	2.1	VG-MAP all	WGS
449_11k_S3	Mongolia	0.1	33	2	VG-MAP all	WGS
449_11k_S3	Ethiopi2	0	0	0	VG-MAP all	WGS
449_11k_S3	AF409137	0	32.3	0	VG-MAP all	WGS
449_11k_S3	AF325528	0	32.8	0	VG-MAP all	WGS
449_11k_S3	KX683219	0	32.1	3.5	VG-MAP all	WGS
449_11k_S3	Ethiopi3	0	32.5	0	VG-MAP all	WGS
449_11k_S3	Ethiopia	0	31.3	0.1	VG-MAP all	WGS
449_11k_S3	KX894508	0	33.2	0	VG-MAP all	WGS
449_11k_S3	AF409138	0	32.2	0	VG-MAP all	WGS
449_11k_S3	Camern2_	0	31.9	0	VG-MAP all	WGS
449_11k_S3	LSDV_Jor	0	30.8	0	VG-MAP all	WGS
449_11k_S3	ON152411	0	32.5	0	VG-MAP all	WGS
449_11k_S3	OP688128	0	32.7	0	VG-MAP all	WGS
449_11k_S3	OP688129	0	32.7	0	VG-MAP all	WGS
449_11k_S3	OP752701	0	33	2.1	VG-MAP all	WGS
449_11k_S3	OP922506	0	33.2	0	VG-MAP all	WGS
449_11k_S3	OP985536	0	31.7	15	VG-MAP all	WGS
449_11k_S3	OQ267777	0	33.3	1.4	VG-MAP all	WGS
449_11k_S3	OQ267778	0	33.2	6.7	VG-MAP all	WGS
449_11k_S3	OQ511520	0	32.7	0	VG-MAP all	WGS
449_11k_S3	Ethiopi1	0	32.7	0	VG-MAP all	WGS
449_11k_S3	OR134833	0	32.4	0	VG-MAP all	WGS
449_11k_S3	MZ577075	0	33	3.3	VG-MAP all	WGS
449_11k_S3	MZ577076	0	0	0	VG-MAP all	WGS
449_11k_S3	KX764643	0	33.8	0	VG-MAP all	WGS
449_11k_S3	KX764644	0	0	0	VG-MAP all	WGS
449_11k_S3	KX764645	0	0	0	VG-MAP all	WGS
449_11k_S3	Nigeria_	0	32.4	0	VG-MAP all	WGS
449_11k_S3	OK318001	0	32.9	0	VG-MAP all	WGS
449_11k_S3	OL542833	0	32.1	0	VG-MAP all	WGS
449_11k_S3	OL752713	0	32.8	0	VG-MAP all	WGS
449_11k_S3	OM105589	0	33	1.4	VG-MAP all	WGS
449_11k_S3	OM530217	0	31.5	0	VG-MAP all	WGS
449_11k_S3	OM793602	0	32	0	VG-MAP all	WGS
449_11k_S3	OM793603	0	33.3	0	VG-MAP all	WGS
449_11k_S3	OM793604	0	32.7	0	VG-MAP all	WGS
449_11k_S3	OM793605	0	34	0	VG-MAP all	WGS
449_11k_S3	OM793606	0	33	0	VG-MAP all	WGS
449_11k_S3	OM793607	0	0	0	VG-MAP all	WGS
449_11k_S3	OM793608	0	33.2	0	VG-MAP all	WGS
449_11k_S3	OM793609	0	33.5	0	VG-MAP all	WGS
449_11k_S3	OM803091	0	33.2	0	VG-MAP all	WGS
449_11k_S3	OM803092	0	32.4	0	VG-MAP all	WGS
449_11k_S3	OM984485	0	32.9	3.3	VG-MAP all	WGS
449_11k_S3	OR393175	0	32.6	0	VG-MAP all	WGS
449_11k_S3	OR393176	0	32.2	0	VG-MAP all	WGS
449_11k_S3	OR393177	0	33.2	0	VG-MAP all	WGS
449_11k_S3	OR393178	0	32.8	0	VG-MAP all	WGS
449_11k_S3	OR520147	0	31.6	0	VG-MAP all	WGS
449_11k_S3	OR567413	0	32.5	0	VG-MAP all	WGS
449_11k_S3	OR735987	0	33.2	0	VG-MAP all	WGS
449_11k_S3	Sri_Lan3	0	33.1	0.1	VG-MAP all	WGS
449_11k_S3	Sri_Lan_	0	31.2	0	VG-MAP all	WGS
449_11k_S3	Sri_Lank	0	30.4	0	VG-MAP all	WGS
449_11k_S3	OQ588787	0	32.5	1.2	VG-MAP all	WGS
449_11k_S3	OR134832	0	32.5	0	VG-MAP all	WGS
449_11k_S3	LSDV_Isr	0	32.3	0	VG-MAP all	WGS
449_11k_S3	LSDV_KS-	0	33.1	0	VG-MAP all	WGS
449_11k_S3	LSDV_Oma	0	32.3	0	VG-MAP all	WGS
449_11k_S3	LSDV_Sen	0	33	0	VG-MAP all	WGS
449_11k_S3	MG972412	0	32.5	5	VG-MAP all	WGS
449_11k_S3	MH646674	0	32.7	0	VG-MAP all	WGS
449_11k_S3	MH893760	0	32.4	0	VG-MAP all	WGS
449_11k_S3	MN072619	0	33	3.2	VG-MAP all	WGS
449_11k_S3	MN636838	0	32	4.1	VG-MAP all	WGS
449_11k_S3	MZ577073	0	33.4	0	VG-MAP all	WGS
449_11k_S3	NC_00302	0	32.7	0	VG-MAP all	WGS
449_11k_S3	OR134849	0	30.5	0	VG-MAP all	WGS
449_11k_S3	OR134835	0	32.7	0	VG-MAP all	WGS
449_11k_S3	OR134836	0	32.5	0	VG-MAP all	WGS
449_11k_S3	OR134837	0	29.9	0	VG-MAP all	WGS
449_11k_S3	OR134839	0	32.4	0.4	VG-MAP all	WGS
449_11k_S3	OR134840	0	33.1	0	VG-MAP all	WGS
449_11k_S3	OR134841	0	31.2	0	VG-MAP all	WGS
449_11k_S3	OR134843	0	34	0	VG-MAP all	WGS
449_11k_S3	OR134844	0	32.1	0	VG-MAP all	WGS
449_11k_S3	OR134845	0	33.8	0	VG-MAP all	WGS
449_11k_S3	OR134846	0	0	0	VG-MAP all	WGS
449_11k_S3	OR134847	0	32	0	VG-MAP all	WGS
449_11k_S3	OR134848	0	33.1	0	VG-MAP all	WGS
449_11k_S3	OR194148	0	32	0	VG-MAP all	WGS
449_11k_S3	OR347834	0	31.6	0	VG-MAP all	WGS
449_11k_S3	OR347835	0	33.2	0	VG-MAP all	WGS
449_11k_S3	OR347836	0	32.9	0	VG-MAP all	WGS
449_11k_S3	OR347837	0	33.4	0	VG-MAP all	WGS
449_11k_S3	OR393169	0	32.4	0	VG-MAP all	WGS
449_11k_S3	OR393170	0	32.5	0	VG-MAP all	WGS
449_11k_S3	OR393171	0	32.8	0	VG-MAP all	WGS
449_11k_S3	OR393172	0	32.5	0.1	VG-MAP all	WGS
449_11k_S3	OR393173	0	31.6	0.2	VG-MAP all	WGS
449_11k_S3	MW631933	0	0	0	VG-MAP all	WGS
449_11k_S3	MW656252	0	0	0	VG-MAP all	WGS
449_11k_S3	MW656253	0	31.2	0	VG-MAP all	WGS
449_11k_S3	MW699032	0	32	0.1	VG-MAP all	WGS
449_11k_S3	MW732649	0	30.7	0	VG-MAP all	WGS
449_11k_S3	KY829023	0	32.3	0	VG-MAP all	WGS
449_11k_S3	LSDV_Gou	0	32.8	0	VG-MAP all	WGS
449_11k_S3	MN636841	0	30.3	0	VG-MAP all	WGS
449_11k_S3	MN636839	0	31.2	3	VG-MAP all	WGS
449_11k_S3	MN636840	0	29.1	0	VG-MAP all	WGS
449_11k_S3	MN636842	0	33.2	0	VG-MAP all	WGS
449_11k_S3	MN636843	0	32.3	0	VG-MAP all	WGS
449_11k_S3	MN642592	0	32.5	0	VG-MAP all	WGS
449_11k_S3	MN995838	0	0	0	VG-MAP all	WGS
449_11k_S3	MT134042	0	32.2	0.3	VG-MAP all	WGS
449_11k_S3	MT643825	0	33.1	0	VG-MAP all	WGS
449_11k_S3	MW355944	0	30.8	0	VG-MAP all	WGS
449_11k_S3	MW435866	0	32.1	0	VG-MAP all	WGS
449_11p_S6	KX894508	1645.4	63.2	71.1	Giraffe 1	WGS
449_11p_S6	OQ511520	927.3	32.6	56.5	Giraffe 3	WGS
449_11p_S6	KX764645	553.9	32.7	56.7	Giraffe 3	WGS
449_11p_S6	KX894508	202.2	32.6	55.7	Giraffe 3	WGS
449_11p_S6	OQ511520	1262.6	32.7	57.3	Giraffe 6	WGS
449_11p_S6	KX894508	405.4	32.6	54.3	Giraffe 6	WGS
449_11p_S6	KX683219	9.3	32.8	54.8	Giraffe 6	WGS
449_11p_S6	OK318001	4.5	32.4	6.2	Giraffe 6	WGS
449_11p_S6	KX764645	1	32.2	52.2	Giraffe 6	WGS
449_11p_S6	MW732649	0.4	31.6	57.1	Giraffe 6	WGS
449_11p_S6	MZ577074	812	32.6	56.8	Giraffe all	WGS
449_11p_S6	ON152411	427.1	32.7	59.1	Giraffe all	WGS
449_11p_S6	MH893760	362.2	32.6	57.7	Giraffe all	WGS
449_11p_S6	OM530217	27.6	32.5	4.9	Giraffe all	WGS
449_11p_S6	OQ555660	15.4	32.5	18.4	Giraffe all	WGS
449_11p_S6	Neethlin	5.5	32.6	59.1	Giraffe all	WGS
449_11p_S6	OM793603	4.6	32.6	59.2	Giraffe all	WGS
449_11p_S6	MN995838	3.6	32.6	50.4	Giraffe all	WGS
449_11p_S6	OK318001	3.4	32.5	29.3	Giraffe all	WGS
449_11p_S6	OR393170	2.5	32.3	3	Giraffe all	WGS
449_11p_S6	MW435866	2.3	32.5	59.2	Giraffe all	WGS
449_11p_S6	OP508345	2.3	32.4	7.4	Giraffe all	WGS
449_11p_S6	Mongoli2	2.2	32.7	34.2	Giraffe all	WGS
449_11p_S6	OM984485	2.2	32.4	52.7	Giraffe all	WGS
449_11p_S6	OR567413	1.7	32.6	59	Giraffe all	WGS
449_11p_S6	MW656253	1.2	32.7	59.4	Giraffe all	WGS
449_11p_S6	OQ511520	0.9	32.5	3.7	Giraffe all	WGS
449_11p_S6	MZ577075	0.9	32.6	58.2	Giraffe all	WGS
449_11p_S6	MZ577076	0.9	32.4	41.6	Giraffe all	WGS
449_11p_S6	OM803092	0.9	32.8	8.7	Giraffe all	WGS
449_11p_S6	OP752701	0.9	32.7	4.7	Giraffe all	WGS
449_11p_S6	OR735987	0.9	32.7	3.8	Giraffe all	WGS
449_11p_S6	MZ577073	0.8	32.7	56.7	Giraffe all	WGS
449_11p_S6	MT134042	0.7	32.4	58.7	Giraffe all	WGS
449_11p_S6	OR347835	0.7	32.4	4.3	Giraffe all	WGS
449_11p_S6	OP297402	0.7	32.4	8.6	Giraffe all	WGS
449_11p_S6	OP688129	0.7	32.6	3.2	Giraffe all	WGS
449_11p_S6	OP922506	0.7	32.4	3	Giraffe all	WGS
449_11p_S6	OR347837	0.5	32.4	3.4	Giraffe all	WGS
449_11p_S6	OM105589	0.5	32.3	6.1	Giraffe all	WGS
449_11p_S6	Sri_Lank	0.5	32.5	24.9	Giraffe all	WGS
449_11p_S6	OR134848	0.5	32.4	59	Giraffe all	WGS
449_11p_S6	Sri_Lan3	0.5	32.6	3.4	Giraffe all	WGS
449_11p_S6	AF409137	0.4	32.6	5.5	Giraffe all	WGS
449_11p_S6	MN636838	0.4	32.6	59.2	Giraffe all	WGS
449_11p_S6	OL542833	0.4	31.6	55.3	Giraffe all	WGS
449_11p_S6	LSDV_Isr	0.3	32.5	4.2	Giraffe all	WGS
449_11p_S6	OM803091	0.3	32.5	3.4	Giraffe all	WGS
449_11p_S6	MN636839	0.3	32.7	59.4	Giraffe all	WGS
449_11p_S6	OL752713	0.3	32.4	36.6	Giraffe all	WGS
449_11p_S6	MW355944	0.2	31	39.5	Giraffe all	WGS
449_11p_S6	LSDV_Jor	0.2	32.4	3.5	Giraffe all	WGS
449_11p_S6	KX683219	0.2	32.4	47.9	Giraffe all	WGS
449_11p_S6	KX764644	0.2	32.3	50.6	Giraffe all	WGS
449_11p_S6	MN072619	0.2	32.7	3	Giraffe all	WGS
449_11p_S6	MW732649	0.2	30.8	50.4	Giraffe all	WGS
449_11p_S6	OM793602	0.2	32.2	57.9	Giraffe all	WGS
449_11p_S6	OR134847	0.2	32.4	58.2	Giraffe all	WGS
449_11p_S6	OR393171	0.2	32.7	50.3	Giraffe all	WGS
449_11p_S6	KY702007	0.1	31.6	7.2	Giraffe all	WGS
449_11p_S6	KY829023	0.1	32.7	3	Giraffe all	WGS
449_11p_S6	LSDV_Gha	0.1	32.5	59.3	Giraffe all	WGS
449_11p_S6	LSDV_Gou	0.1	31.8	54.6	Giraffe all	WGS
449_11p_S6	LSDV_KS-	0.1	32.5	46.1	Giraffe all	WGS
449_11p_S6	OR347834	0.1	32.8	27.9	Giraffe all	WGS
449_11p_S6	OR347836	0.1	32.3	5.2	Giraffe all	WGS
449_11p_S6	MN642592	0.1	32.6	54.9	Giraffe all	WGS
449_11p_S6	Cameroon	0.1	32	52.9	Giraffe all	WGS
449_11p_S6	Ethiopi2	0.1	31.3	3.1	Giraffe all	WGS
449_11p_S6	KX764643	0.1	32.8	57.7	Giraffe all	WGS
449_11p_S6	MH646674	0.1	31.1	47.5	Giraffe all	WGS
449_11p_S6	MN636840	0.1	32.3	58.1	Giraffe all	WGS
449_11p_S6	OM793607	0.1	32.2	40.1	Giraffe all	WGS
449_11p_S6	OP688128	0.1	31.9	31.2	Giraffe all	WGS
449_11p_S6	OP985536	0.1	30	36	Giraffe all	WGS
449_11p_S6	OR134845	0	0	0	Giraffe all	WGS
449_11p_S6	OR134846	0	0	0	Giraffe all	WGS
449_11p_S6	OR134849	0	0	0	Giraffe all	WGS
449_11p_S6	MT643825	0	29.9	14	Giraffe all	WGS
449_11p_S6	MW631933	0	31.2	53.4	Giraffe all	WGS
449_11p_S6	KX764645	0	31.5	47.3	Giraffe all	WGS
449_11p_S6	KX894508	0	31.7	22	Giraffe all	WGS
449_11p_S6	OR194148	0	30.4	27	Giraffe all	WGS
449_11p_S6	OM793609	0	0	0	Giraffe all	WGS
449_11p_S6	MN636841	0	31.7	60	Giraffe all	WGS
449_11p_S6	MN636842	0	31.8	56.3	Giraffe all	WGS
449_11p_S6	MN636843	0	27.1	41	Giraffe all	WGS
449_11p_S6	MW656252	0	32.9	52.2	Giraffe all	WGS
449_11p_S6	OQ349695	0	32.1	3.2	Giraffe all	WGS
449_11p_S6	OQ588787	0	30.5	49	Giraffe all	WGS
449_11p_S6	OR134832	0	31.7	54.5	Giraffe all	WGS
449_11p_S6	OR134833	0	0	0	Giraffe all	WGS
449_11p_S6	OR134835	0	28.1	60	Giraffe all	WGS
449_11p_S6	OR134836	0	0	0	Giraffe all	WGS
449_11p_S6	OR134837	0	32.1	51.6	Giraffe all	WGS
449_11p_S6	OR134838	0	0	0	Giraffe all	WGS
449_11p_S6	OQ267777	0	0	0	Giraffe all	WGS
449_11p_S6	OQ267778	0	32.3	5.5	Giraffe all	WGS
449_11p_S6	AF325528	0	32.3	7.3	Giraffe all	WGS
449_11p_S6	AF409138	0	32.5	52.1	Giraffe all	WGS
449_11p_S6	Camern2_	0	30.4	29.8	Giraffe all	WGS
449_11p_S6	Ethiopi1	0	30.2	4.1	Giraffe all	WGS
449_11p_S6	Ethiopi3	0	26.5	54.9	Giraffe all	WGS
449_11p_S6	Ethiopia	0	31.8	20.5	Giraffe all	WGS
449_11p_S6	LSDV_Oma	0	29.6	60	Giraffe all	WGS
449_11p_S6	LSDV_Sen	0	28.5	20.8	Giraffe all	WGS
449_11p_S6	MG972412	0	31.4	52.1	Giraffe all	WGS
449_11p_S6	MK441838	0	31.9	25.7	Giraffe all	WGS
449_11p_S6	MW699032	0	31.7	45.7	Giraffe all	WGS
449_11p_S6	Mongolia	0	32.1	44	Giraffe all	WGS
449_11p_S6	NC_00302	0	0	0	Giraffe all	WGS
449_11p_S6	Nigeria_	0	32.9	3.5	Giraffe all	WGS
449_11p_S6	OM033705	0	32.1	3	Giraffe all	WGS
449_11p_S6	OM793604	0	32	52.9	Giraffe all	WGS
449_11p_S6	OM793605	0	31.1	45	Giraffe all	WGS
449_11p_S6	OM793606	0	32.1	3	Giraffe all	WGS
449_11p_S6	OM793608	0	32.2	3	Giraffe all	WGS
449_11p_S6	Sri_Lan_	0	32	38.8	Giraffe all	WGS
449_11p_S6	OR134839	0	29.6	60	Giraffe all	WGS
449_11p_S6	OR134840	0	0	0	Giraffe all	WGS
449_11p_S6	OR134841	0	32.4	31.5	Giraffe all	WGS
449_11p_S6	OR134843	0	0	0	Giraffe all	WGS
449_11p_S6	OR134844	0	0	0	Giraffe all	WGS
449_11p_S6	OR393169	0	33.1	3.9	Giraffe all	WGS
449_11p_S6	OR393172	0	32.8	3	Giraffe all	WGS
449_11p_S6	OR393173	0	32.7	22	Giraffe all	WGS
449_11p_S6	OR393175	0	32.8	51.1	Giraffe all	WGS
449_11p_S6	OR393176	0	29.6	3	Giraffe all	WGS
449_11p_S6	OR393177	0	25.7	6	Giraffe all	WGS
449_11p_S6	OR393178	0	31	49.5	Giraffe all	WGS
449_11p_S6	OR520147	0	29.8	3	Giraffe all	WGS
449_11p_S6	KX894508	239.6	65.2	75.6	Minimap2	WGS
449_11p_S6	KX894508	242.4	65.1	77.8	VG-MAP 1	WGS
449_11p_S6	KX764645	138	32.8	24.9	VG-MAP 3	WGS
449_11p_S6	KX894508	61.5	32.8	17.5	VG-MAP 3	WGS
449_11p_S6	OQ511520	52.6	32.9	26.6	VG-MAP 3	WGS
449_11p_S6	OQ511520	125.7	32.8	25.9	VG-MAP 6	WGS
449_11p_S6	KX894508	60.1	32.8	17	VG-MAP 6	WGS
449_11p_S6	KX764645	54.2	32.8	27.6	VG-MAP 6	WGS
449_11p_S6	KX683219	7.4	32.8	25.7	VG-MAP 6	WGS
449_11p_S6	OK318001	1.8	32.7	8.7	VG-MAP 6	WGS
449_11p_S6	MW732649	0.3	32.3	7.6	VG-MAP 6	WGS
449_11p_S6	Neethlin	74.8	32.9	17.8	VG-MAP all	WGS
449_11p_S6	MZ577074	58.4	32.9	24.7	VG-MAP all	WGS
449_11p_S6	LSDV_Gha	56.4	32.8	13.6	VG-MAP all	WGS
449_11p_S6	OR134838	26.1	32.9	16.7	VG-MAP all	WGS
449_11p_S6	OM033705	13.6	32.9	22.3	VG-MAP all	WGS
449_11p_S6	OQ555660	1.4	32.9	9	VG-MAP all	WGS
449_11p_S6	MK441838	0.9	32.7	20.7	VG-MAP all	WGS
449_11p_S6	OP508345	0.8	32.6	10.6	VG-MAP all	WGS
449_11p_S6	AF409138	0.6	32.2	0.5	VG-MAP all	WGS
449_11p_S6	Cameroon	0.4	32.8	10.4	VG-MAP all	WGS
449_11p_S6	Mongoli2	0.4	32.9	17.3	VG-MAP all	WGS
449_11p_S6	OQ349695	0.4	33	14.8	VG-MAP all	WGS
449_11p_S6	Mongolia	0.4	32.8	20.6	VG-MAP all	WGS
449_11p_S6	OP297402	0.4	32.8	4.4	VG-MAP all	WGS
449_11p_S6	KY702007	0.3	32.9	6.3	VG-MAP all	WGS
449_11p_S6	LSDV_Gou	0.2	32.4	0.5	VG-MAP all	WGS
449_11p_S6	MT134042	0.2	32.2	1	VG-MAP all	WGS
449_11p_S6	OQ588787	0.2	32.7	5.7	VG-MAP all	WGS
449_11p_S6	OM105589	0.2	33	1.4	VG-MAP all	WGS
449_11p_S6	OL542833	0.2	32.2	8	VG-MAP all	WGS
449_11p_S6	Ethiopia	0.1	32.4	0.4	VG-MAP all	WGS
449_11p_S6	KX683219	0.1	32.1	0.9	VG-MAP all	WGS
449_11p_S6	AF325528	0.1	32.7	5.7	VG-MAP all	WGS
449_11p_S6	KY829023	0.1	32.6	2.8	VG-MAP all	WGS
449_11p_S6	LSDV_Isr	0.1	32.5	0.2	VG-MAP all	WGS
449_11p_S6	LSDV_Oma	0.1	32.4	0.4	VG-MAP all	WGS
449_11p_S6	LSDV_Sen	0.1	32.4	0.3	VG-MAP all	WGS
449_11p_S6	MG972412	0.1	32.2	8	VG-MAP all	WGS
449_11p_S6	MH646674	0.1	31.7	0.2	VG-MAP all	WGS
449_11p_S6	MH893760	0.1	32.3	0.5	VG-MAP all	WGS
449_11p_S6	MN636838	0.1	32.1	0.7	VG-MAP all	WGS
449_11p_S6	MW355944	0.1	31	0.4	VG-MAP all	WGS
449_11p_S6	MW435866	0.1	32.9	1	VG-MAP all	WGS
449_11p_S6	OM530217	0.1	31.8	1.4	VG-MAP all	WGS
449_11p_S6	OP688129	0.1	32.9	0.8	VG-MAP all	WGS
449_11p_S6	OP752701	0.1	33	3.8	VG-MAP all	WGS
449_11p_S6	OP922506	0.1	32.7	3.4	VG-MAP all	WGS
449_11p_S6	OQ267777	0.1	32.9	4.7	VG-MAP all	WGS
449_11p_S6	OR134833	0.1	32.4	0.2	VG-MAP all	WGS
449_11p_S6	OR393173	0.1	32	0.1	VG-MAP all	WGS
449_11p_S6	MW699032	0.1	32.1	1.1	VG-MAP all	WGS
449_11p_S6	MW732649	0.1	31.9	1.3	VG-MAP all	WGS
449_11p_S6	MZ577073	0.1	32.7	28.6	VG-MAP all	WGS
449_11p_S6	MZ577075	0.1	33	16.1	VG-MAP all	WGS
449_11p_S6	OR347835	0.1	33	6.4	VG-MAP all	WGS
449_11p_S6	OR347836	0.1	32.8	5	VG-MAP all	WGS
449_11p_S6	OK318001	0.1	32.2	1.1	VG-MAP all	WGS
449_11p_S6	OR134835	0.1	32.8	2.1	VG-MAP all	WGS
449_11p_S6	OR194148	0.1	31.9	0.2	VG-MAP all	WGS
449_11p_S6	Nigeria_	0.1	32.6	2.3	VG-MAP all	WGS
449_11p_S6	OR393170	0.1	31.7	0.4	VG-MAP all	WGS
449_11p_S6	OM803092	0.1	32.8	8	VG-MAP all	WGS
449_11p_S6	OM984485	0.1	32.9	13.1	VG-MAP all	WGS
449_11p_S6	OR393169	0.1	32.9	4.2	VG-MAP all	WGS
449_11p_S6	OR393172	0.1	32.5	2	VG-MAP all	WGS
449_11p_S6	Sri_Lan3	0.1	32.7	1.4	VG-MAP all	WGS
449_11p_S6	OR393171	0.1	32.2	0.8	VG-MAP all	WGS
449_11p_S6	Ethiopi3	0	33.1	1.2	VG-MAP all	WGS
449_11p_S6	Ethiopi2	0	31.9	0	VG-MAP all	WGS
449_11p_S6	Camern2_	0	32.3	0.6	VG-MAP all	WGS
449_11p_S6	Ethiopi1	0	31.9	0	VG-MAP all	WGS
449_11p_S6	MZ577076	0	32.7	0	VG-MAP all	WGS
449_11p_S6	KX764643	0	30.8	0	VG-MAP all	WGS
449_11p_S6	KX764644	0	31.6	0	VG-MAP all	WGS
449_11p_S6	KX764645	0	29.3	0	VG-MAP all	WGS
449_11p_S6	KX894508	0	32.5	0	VG-MAP all	WGS
449_11p_S6	AF409137	0	32.6	0.9	VG-MAP all	WGS
449_11p_S6	LSDV_Jor	0	31.7	0	VG-MAP all	WGS
449_11p_S6	LSDV_KS-	0	32.7	0.6	VG-MAP all	WGS
449_11p_S6	MN072619	0	32.5	3.9	VG-MAP all	WGS
449_11p_S6	MN636839	0	32.1	0.1	VG-MAP all	WGS
449_11p_S6	MN636840	0	32.7	0.2	VG-MAP all	WGS
449_11p_S6	MN636841	0	32	0	VG-MAP all	WGS
449_11p_S6	MN636842	0	32.8	0	VG-MAP all	WGS
449_11p_S6	MN636843	0	32	1.4	VG-MAP all	WGS
449_11p_S6	MN642592	0	32.5	0	VG-MAP all	WGS
449_11p_S6	MN995838	0	31.4	1.3	VG-MAP all	WGS
449_11p_S6	MT643825	0	31.4	2.4	VG-MAP all	WGS
449_11p_S6	MW631933	0	32.2	0.9	VG-MAP all	WGS
449_11p_S6	MW656252	0	0	0	VG-MAP all	WGS
449_11p_S6	MW656253	0	31	0	VG-MAP all	WGS
449_11p_S6	OM793602	0	32.1	0	VG-MAP all	WGS
449_11p_S6	OM793603	0	32.3	0	VG-MAP all	WGS
449_11p_S6	OM793604	0	32.5	1.5	VG-MAP all	WGS
449_11p_S6	OM793605	0	32.7	0.1	VG-MAP all	WGS
449_11p_S6	OM793606	0	31.8	0	VG-MAP all	WGS
449_11p_S6	OP985536	0	29.7	1.1	VG-MAP all	WGS
449_11p_S6	OQ267778	0	33.5	0	VG-MAP all	WGS
449_11p_S6	OQ511520	0	33.2	7.5	VG-MAP all	WGS
449_11p_S6	OR134832	0	32.6	0.1	VG-MAP all	WGS
449_11p_S6	OR393175	0	31.6	0	VG-MAP all	WGS
449_11p_S6	OR134836	0	32.7	3.4	VG-MAP all	WGS
449_11p_S6	OR134837	0	32.6	0.1	VG-MAP all	WGS
449_11p_S6	NC_00302	0	33.2	4.3	VG-MAP all	WGS
449_11p_S6	OR134848	0	32.5	1.2	VG-MAP all	WGS
449_11p_S6	OR347834	0	32.6	0	VG-MAP all	WGS
449_11p_S6	OM793607	0	29.6	0	VG-MAP all	WGS
449_11p_S6	OM793608	0	30.8	3.5	VG-MAP all	WGS
449_11p_S6	OM793609	0	32.7	0	VG-MAP all	WGS
449_11p_S6	OL752713	0	32.8	5.6	VG-MAP all	WGS
449_11p_S6	OR134847	0	32.4	0	VG-MAP all	WGS
449_11p_S6	OR520147	0	31	0	VG-MAP all	WGS
449_11p_S6	OR134839	0	32.3	0	VG-MAP all	WGS
449_11p_S6	OR134840	0	32.7	0.1	VG-MAP all	WGS
449_11p_S6	OM803091	0	32	15.6	VG-MAP all	WGS
449_11p_S6	ON152411	0	32.5	5	VG-MAP all	WGS
449_11p_S6	OR567413	0	33.2	10	VG-MAP all	WGS
449_11p_S6	OR134849	0	32.1	0.6	VG-MAP all	WGS
449_11p_S6	OP688128	0	32.9	4.4	VG-MAP all	WGS
449_11p_S6	OR393178	0	33	2.1	VG-MAP all	WGS
449_11p_S6	Sri_Lank	0	32.6	0	VG-MAP all	WGS
449_11p_S6	OR735987	0	32.7	1	VG-MAP all	WGS
449_11p_S6	OR347837	0	32.9	2.3	VG-MAP all	WGS
449_11p_S6	OR134846	0	31.9	0	VG-MAP all	WGS
449_11p_S6	OR134843	0	31.6	2.4	VG-MAP all	WGS
449_11p_S6	OR134844	0	32.8	0	VG-MAP all	WGS
449_11p_S6	OR134845	0	32.8	0	VG-MAP all	WGS
449_11p_S6	Sri_Lan_	0	32.1	0	VG-MAP all	WGS
449_11p_S6	OR134841	0	32.9	0	VG-MAP all	WGS
449_11p_S6	OR393177	0	31.5	2.8	VG-MAP all	WGS
449_11p_S6	OR393176	0	32.6	5	VG-MAP all	WGS
BOKKAS_S10	KX894508	214.6	75.5	38.5	Giraffe 1	WGS
BOKKAS_S10	KX894508	117.7	37.8	34.6	Giraffe 3	WGS
BOKKAS_S10	OQ511520	49.9	37.7	27	Giraffe 3	WGS
BOKKAS_S10	KX764645	24.8	37.7	24.6	Giraffe 3	WGS
BOKKAS_S10	KX894508	89.9	37.8	29.4	Giraffe 6	WGS
BOKKAS_S10	OQ511520	47.3	37.8	26.6	Giraffe 6	WGS
BOKKAS_S10	KX683219	38.4	37.8	34.3	Giraffe 6	WGS
BOKKAS_S10	OK318001	16.4	37.8	34.5	Giraffe 6	WGS
BOKKAS_S10	MW732649	0.4	37.5	12.9	Giraffe 6	WGS
BOKKAS_S10	KX764645	0.2	37.1	21.9	Giraffe 6	WGS
BOKKAS_S10	MH893760	85.1	37.8	30.1	Giraffe all	WGS
BOKKAS_S10	OK318001	49.3	37.8	34.6	Giraffe all	WGS
BOKKAS_S10	MZ577074	44.4	37.8	26.6	Giraffe all	WGS
BOKKAS_S10	OM530217	2.2	37.8	3.3	Giraffe all	WGS
BOKKAS_S10	Cameroon	1.5	37.7	33.9	Giraffe all	WGS
BOKKAS_S10	ON152411	1.1	37.8	27.1	Giraffe all	WGS
BOKKAS_S10	OQ555660	0.9	36.8	9.8	Giraffe all	WGS
BOKKAS_S10	MN995838	0.7	37.9	29.4	Giraffe all	WGS
BOKKAS_S10	OP297402	0.7	37.3	26.1	Giraffe all	WGS
BOKKAS_S10	MW435866	0.6	37.8	26.3	Giraffe all	WGS
BOKKAS_S10	MT643825	0.4	37.9	28	Giraffe all	WGS
BOKKAS_S10	MW656253	0.3	37.9	30.1	Giraffe all	WGS
BOKKAS_S10	OL542833	0.3	37.5	26.5	Giraffe all	WGS
BOKKAS_S10	OR134837	0.2	37.8	34.7	Giraffe all	WGS
BOKKAS_S10	OP688129	0.2	37.7	27.3	Giraffe all	WGS
BOKKAS_S10	Sri_Lan_	0.2	37.8	32.6	Giraffe all	WGS
BOKKAS_S10	Sri_Lank	0.2	37.8	25.9	Giraffe all	WGS
BOKKAS_S10	LSDV_Jor	0.2	37.8	27.8	Giraffe all	WGS
BOKKAS_S10	LSDV_Sen	0.2	37.7	32.8	Giraffe all	WGS
BOKKAS_S10	Neethlin	0.1	37.3	20.9	Giraffe all	WGS
BOKKAS_S10	OR134847	0.1	37.4	24.5	Giraffe all	WGS
BOKKAS_S10	OR134835	0.1	37.9	33.5	Giraffe all	WGS
BOKKAS_S10	MN072619	0.1	37.2	9	Giraffe all	WGS
BOKKAS_S10	OP752701	0.1	37.5	4.7	Giraffe all	WGS
BOKKAS_S10	OP922506	0.1	36.4	3.9	Giraffe all	WGS
BOKKAS_S10	MW732649	0.1	37.5	16.7	Giraffe all	WGS
BOKKAS_S10	MZ577075	0.1	37.1	25.6	Giraffe all	WGS
BOKKAS_S10	MZ577076	0.1	37.5	5.5	Giraffe all	WGS
BOKKAS_S10	Mongoli2	0.1	37.8	6.5	Giraffe all	WGS
BOKKAS_S10	OM105589	0.1	37.9	9.1	Giraffe all	WGS
BOKKAS_S10	OM803092	0.1	37.8	3.7	Giraffe all	WGS
BOKKAS_S10	OM984485	0.1	35.9	16.3	Giraffe all	WGS
BOKKAS_S10	MN642592	0.1	37.3	15.5	Giraffe all	WGS
BOKKAS_S10	MT134042	0.1	37.7	25.2	Giraffe all	WGS
BOKKAS_S10	OR735987	0.1	37.6	4.1	Giraffe all	WGS
BOKKAS_S10	OQ588787	0.1	37.2	30	Giraffe all	WGS
BOKKAS_S10	OR347835	0.1	37.6	3.6	Giraffe all	WGS
BOKKAS_S10	OR393170	0.1	37.6	2.1	Giraffe all	WGS
BOKKAS_S10	OP508345	0.1	37.7	10.3	Giraffe all	WGS
BOKKAS_S10	AF409137	0.1	37.5	6.5	Giraffe all	WGS
BOKKAS_S10	Camern2_	0.1	37.9	29.6	Giraffe all	WGS
BOKKAS_S10	OR393178	0.1	37.4	26.9	Giraffe all	WGS
BOKKAS_S10	Nigeria_	0	37.9	34	Giraffe all	WGS
BOKKAS_S10	OQ267778	0	33.8	60	Giraffe all	WGS
BOKKAS_S10	OQ349695	0	37.3	12.1	Giraffe all	WGS
BOKKAS_S10	OR134833	0	37.8	39.4	Giraffe all	WGS
BOKKAS_S10	OR134838	0	36.7	17.7	Giraffe all	WGS
BOKKAS_S10	OR134839	0	38.1	18.8	Giraffe all	WGS
BOKKAS_S10	OR134840	0	0	0	Giraffe all	WGS
BOKKAS_S10	OR134841	0	38	18.4	Giraffe all	WGS
BOKKAS_S10	OR134843	0	0	0	Giraffe all	WGS
BOKKAS_S10	OR134844	0	38	33.9	Giraffe all	WGS
BOKKAS_S10	OR134845	0	38.6	25.3	Giraffe all	WGS
BOKKAS_S10	OR134846	0	38.5	22.2	Giraffe all	WGS
BOKKAS_S10	OR134848	0	37.1	19.6	Giraffe all	WGS
BOKKAS_S10	OR134849	0	37.8	0	Giraffe all	WGS
BOKKAS_S10	OR194148	0	37.3	28.8	Giraffe all	WGS
BOKKAS_S10	OR347834	0	38.3	1.3	Giraffe all	WGS
BOKKAS_S10	OP985536	0	37.3	9.4	Giraffe all	WGS
BOKKAS_S10	OQ267777	0	36.5	36.4	Giraffe all	WGS
BOKKAS_S10	OR134836	0	34.8	9.9	Giraffe all	WGS
BOKKAS_S10	MH646674	0	36.4	16.4	Giraffe all	WGS
BOKKAS_S10	MK441838	0	36.3	7.3	Giraffe all	WGS
BOKKAS_S10	MW355944	0	37.4	12.6	Giraffe all	WGS
BOKKAS_S10	MW631933	0	36.8	20.2	Giraffe all	WGS
BOKKAS_S10	MW656252	0	37	14.9	Giraffe all	WGS
BOKKAS_S10	MW699032	0	37.7	16.1	Giraffe all	WGS
BOKKAS_S10	MZ577073	0	36.7	4.5	Giraffe all	WGS
BOKKAS_S10	Mongolia	0	38.1	0.5	Giraffe all	WGS
BOKKAS_S10	NC_00302	0	0	0	Giraffe all	WGS
BOKKAS_S10	OL752713	0	37.6	5.9	Giraffe all	WGS
BOKKAS_S10	OM033705	0	37.3	0.8	Giraffe all	WGS
BOKKAS_S10	OM793602	0	37	20.5	Giraffe all	WGS
BOKKAS_S10	OM793603	0	37.4	18.5	Giraffe all	WGS
BOKKAS_S10	OM793604	0	37.7	5.8	Giraffe all	WGS
BOKKAS_S10	OM793605	0	36.8	23.9	Giraffe all	WGS
BOKKAS_S10	OM793606	0	37.5	11.9	Giraffe all	WGS
BOKKAS_S10	OM793607	0	37.1	6.7	Giraffe all	WGS
BOKKAS_S10	OM793608	0	37.7	6.4	Giraffe all	WGS
BOKKAS_S10	OM793609	0	37.9	0.5	Giraffe all	WGS
BOKKAS_S10	OM803091	0	37.7	3.4	Giraffe all	WGS
BOKKAS_S10	MN636843	0	36.8	23.6	Giraffe all	WGS
BOKKAS_S10	AF325528	0	37.2	2.8	Giraffe all	WGS
BOKKAS_S10	OQ511520	0	37.9	1.8	Giraffe all	WGS
BOKKAS_S10	OR134832	0	38.1	21.8	Giraffe all	WGS
BOKKAS_S10	KX683219	0	37.5	18.2	Giraffe all	WGS
BOKKAS_S10	KX764645	0	37.4	14.1	Giraffe all	WGS
BOKKAS_S10	KX894508	0	38.2	5.3	Giraffe all	WGS
BOKKAS_S10	OR347836	0	38.2	14.9	Giraffe all	WGS
BOKKAS_S10	OR347837	0	37.5	8.3	Giraffe all	WGS
BOKKAS_S10	OR393169	0	37.4	15.4	Giraffe all	WGS
BOKKAS_S10	OR393171	0	38.2	27.4	Giraffe all	WGS
BOKKAS_S10	OR393172	0	37.8	1.2	Giraffe all	WGS
BOKKAS_S10	OR393173	0	38.1	17.6	Giraffe all	WGS
BOKKAS_S10	OR393175	0	38.5	9.7	Giraffe all	WGS
BOKKAS_S10	OR393176	0	37.6	2.7	Giraffe all	WGS
BOKKAS_S10	OP688128	0	37.3	25.6	Giraffe all	WGS
BOKKAS_S10	Sri_Lan3	0	37.1	16.6	Giraffe all	WGS
BOKKAS_S10	AF409138	0	35.8	4.1	Giraffe all	WGS
BOKKAS_S10	Ethiopi1	0	37.8	9	Giraffe all	WGS
BOKKAS_S10	Ethiopi2	0	37.6	31.2	Giraffe all	WGS
BOKKAS_S10	Ethiopi3	0	37.6	24.3	Giraffe all	WGS
BOKKAS_S10	Ethiopia	0	38.1	7.2	Giraffe all	WGS
BOKKAS_S10	MG972412	0	37.9	7.9	Giraffe all	WGS
BOKKAS_S10	KX764643	0	36.6	19.5	Giraffe all	WGS
BOKKAS_S10	KX764644	0	37.5	23.3	Giraffe all	WGS
BOKKAS_S10	LSDV_Gou	0	36.1	20.2	Giraffe all	WGS
BOKKAS_S10	KY702007	0	37.8	8.3	Giraffe all	WGS
BOKKAS_S10	KY829023	0	37.3	6.2	Giraffe all	WGS
BOKKAS_S10	LSDV_Gha	0	36.8	27	Giraffe all	WGS
BOKKAS_S10	LSDV_Oma	0	37.5	28.9	Giraffe all	WGS
BOKKAS_S10	LSDV_Isr	0	37.8	21.8	Giraffe all	WGS
BOKKAS_S10	LSDV_KS-	0	37.6	26.6	Giraffe all	WGS
BOKKAS_S10	MN636840	0	37.4	12.3	Giraffe all	WGS
BOKKAS_S10	MN636841	0	37.7	15.9	Giraffe all	WGS
BOKKAS_S10	MN636838	0	37.7	17.6	Giraffe all	WGS
BOKKAS_S10	MN636839	0	37.1	8.9	Giraffe all	WGS
BOKKAS_S10	OR520147	0	38.2	25.4	Giraffe all	WGS
BOKKAS_S10	OR567413	0	38.2	18.9	Giraffe all	WGS
BOKKAS_S10	MN636842	0	37.5	18.2	Giraffe all	WGS
BOKKAS_S10	OR393177	0	37.5	14.9	Giraffe all	WGS
BOKKAS_S10	KX894508	67.2	76.1	41.9	Minimap2	WGS
BOKKAS_S10	KX894508	67.2	76.1	41.9	VG-MAP 1	WGS
BOKKAS_S10	KX894508	50	38	19.5	VG-MAP 3	WGS
BOKKAS_S10	OQ511520	9.3	38	18.8	VG-MAP 3	WGS
BOKKAS_S10	KX764645	8.4	38	17.2	VG-MAP 3	WGS
BOKKAS_S10	KX894508	47.9	38	19.5	VG-MAP 6	WGS
BOKKAS_S10	OQ511520	16	38	18	VG-MAP 6	WGS
BOKKAS_S10	OK318001	3.6	38	18.2	VG-MAP 6	WGS
BOKKAS_S10	KX683219	0.2	37.3	17.4	VG-MAP 6	WGS
BOKKAS_S10	MW732649	0	35.8	20	VG-MAP 6	WGS
BOKKAS_S10	KX764645	0	37.3	4.1	VG-MAP 6	WGS
BOKKAS_S10	LSDV_Gha	31.9	38	19	VG-MAP all	WGS
BOKKAS_S10	OR134838	23	38	19.7	VG-MAP all	WGS
BOKKAS_S10	Neethlin	8.3	38	16.3	VG-MAP all	WGS
BOKKAS_S10	OK318001	1.1	38	18	VG-MAP all	WGS
BOKKAS_S10	Nigeria_	0.6	37.9	16.8	VG-MAP all	WGS
BOKKAS_S10	OR393173	0.3	37.9	17.7	VG-MAP all	WGS
BOKKAS_S10	OQ555660	0.3	37.3	10.2	VG-MAP all	WGS
BOKKAS_S10	LSDV_Gou	0.3	37.9	14.8	VG-MAP all	WGS
BOKKAS_S10	OM033705	0.3	38.1	16.6	VG-MAP all	WGS
BOKKAS_S10	LSDV_Sen	0.3	37.9	19.3	VG-MAP all	WGS
BOKKAS_S10	Cameroon	0.2	38	22.8	VG-MAP all	WGS
BOKKAS_S10	OR134833	0.2	37.7	16.4	VG-MAP all	WGS
BOKKAS_S10	MZ577074	0.2	37.1	18.8	VG-MAP all	WGS
BOKKAS_S10	KY702007	0.1	38	21.1	VG-MAP all	WGS
BOKKAS_S10	KX683219	0.1	37.9	15.1	VG-MAP all	WGS
BOKKAS_S10	OP297402	0.1	37.6	14.4	VG-MAP all	WGS
BOKKAS_S10	OQ349695	0.1	38.2	7.1	VG-MAP all	WGS
BOKKAS_S10	MW699032	0.1	38.1	23.9	VG-MAP all	WGS
BOKKAS_S10	MN072619	0.1	38.1	15.9	VG-MAP all	WGS
BOKKAS_S10	Ethiopi1	0	38	20.6	VG-MAP all	WGS
BOKKAS_S10	Ethiopi2	0	0	0	VG-MAP all	WGS
BOKKAS_S10	OR134847	0	0	0	VG-MAP all	WGS
BOKKAS_S10	OR134846	0	0	0	VG-MAP all	WGS
BOKKAS_S10	KX764643	0	0	0	VG-MAP all	WGS
BOKKAS_S10	Ethiopi3	0	0	0	VG-MAP all	WGS
BOKKAS_S10	OR134848	0	35	0	VG-MAP all	WGS
BOKKAS_S10	KY829023	0	37.9	8	VG-MAP all	WGS
BOKKAS_S10	OR134835	0	37.7	18	VG-MAP all	WGS
BOKKAS_S10	Ethiopia	0	37.4	9.5	VG-MAP all	WGS
BOKKAS_S10	OR134839	0	0	0	VG-MAP all	WGS
BOKKAS_S10	KX764644	0	0	0	VG-MAP all	WGS
BOKKAS_S10	KX894508	0	38.4	0	VG-MAP all	WGS
BOKKAS_S10	OR134843	0	0	0	VG-MAP all	WGS
BOKKAS_S10	OR134844	0	38.3	0	VG-MAP all	WGS
BOKKAS_S10	OR134845	0	37.8	0	VG-MAP all	WGS
BOKKAS_S10	OR134836	0	38.2	7.5	VG-MAP all	WGS
BOKKAS_S10	OR134837	0	38.3	40	VG-MAP all	WGS
BOKKAS_S10	OR347834	0	38.3	0	VG-MAP all	WGS
BOKKAS_S10	OR347835	0	38.4	0	VG-MAP all	WGS
BOKKAS_S10	OR347836	0	37.7	0	VG-MAP all	WGS
BOKKAS_S10	KX764645	0	0	0	VG-MAP all	WGS
BOKKAS_S10	OR393169	0	37.9	9.2	VG-MAP all	WGS
BOKKAS_S10	OM803092	0	37.9	0	VG-MAP all	WGS
BOKKAS_S10	OM984485	0	38.4	12	VG-MAP all	WGS
BOKKAS_S10	ON152411	0	0	0	VG-MAP all	WGS
BOKKAS_S10	OP508345	0	36.5	0	VG-MAP all	WGS
BOKKAS_S10	OR134849	0	36	8.6	VG-MAP all	WGS
BOKKAS_S10	OR194148	0	37.8	12	VG-MAP all	WGS
BOKKAS_S10	OP752701	0	37.7	0	VG-MAP all	WGS
BOKKAS_S10	OP922506	0	37.1	0.5	VG-MAP all	WGS
BOKKAS_S10	OP985536	0	0	0	VG-MAP all	WGS
BOKKAS_S10	OR347837	0	37.1	7.5	VG-MAP all	WGS
BOKKAS_S10	AF325528	0	38.1	8	VG-MAP all	WGS
BOKKAS_S10	AF409137	0	38.4	0.9	VG-MAP all	WGS
BOKKAS_S10	AF409138	0	36.4	1	VG-MAP all	WGS
BOKKAS_S10	Camern2_	0	37.8	17.4	VG-MAP all	WGS
BOKKAS_S10	OQ588787	0	37.7	3.4	VG-MAP all	WGS
BOKKAS_S10	OR134832	0	37.5	12	VG-MAP all	WGS
BOKKAS_S10	OR134840	0	38.1	0	VG-MAP all	WGS
BOKKAS_S10	OR134841	0	38.4	0	VG-MAP all	WGS
BOKKAS_S10	OR393170	0	35.9	30	VG-MAP all	WGS
BOKKAS_S10	OR393171	0	36.7	24.8	VG-MAP all	WGS
BOKKAS_S10	OR393172	0	38	13.5	VG-MAP all	WGS
BOKKAS_S10	OR393175	0	0	0	VG-MAP all	WGS
BOKKAS_S10	OR393176	0	38	8.6	VG-MAP all	WGS
BOKKAS_S10	OR393177	0	38.4	15	VG-MAP all	WGS
BOKKAS_S10	OR393178	0	38.1	17.1	VG-MAP all	WGS
BOKKAS_S10	OR520147	0	38.3	15	VG-MAP all	WGS
BOKKAS_S10	OR567413	0	0	0	VG-MAP all	WGS
BOKKAS_S10	OR735987	0	38.4	0	VG-MAP all	WGS
BOKKAS_S10	OQ267777	0	38.2	0.1	VG-MAP all	WGS
BOKKAS_S10	OQ267778	0	37.7	0	VG-MAP all	WGS
BOKKAS_S10	OQ511520	0	36.3	0	VG-MAP all	WGS
BOKKAS_S10	MZ577073	0	38.5	60	VG-MAP all	WGS
BOKKAS_S10	MZ577075	0	38.4	0	VG-MAP all	WGS
BOKKAS_S10	MZ577076	0	37.9	60	VG-MAP all	WGS
BOKKAS_S10	Mongoli2	0	0	0	VG-MAP all	WGS
BOKKAS_S10	OM105589	0	38	1.5	VG-MAP all	WGS
BOKKAS_S10	OM530217	0	37.7	20	VG-MAP all	WGS
BOKKAS_S10	OM793602	0	37.9	30	VG-MAP all	WGS
BOKKAS_S10	OM793603	0	38.7	1.3	VG-MAP all	WGS
BOKKAS_S10	OM793604	0	0	0	VG-MAP all	WGS
BOKKAS_S10	OM793605	0	0	0	VG-MAP all	WGS
BOKKAS_S10	OM793606	0	0	0	VG-MAP all	WGS
BOKKAS_S10	OM793607	0	0	0	VG-MAP all	WGS
BOKKAS_S10	OM793608	0	0	0	VG-MAP all	WGS
BOKKAS_S10	OM793609	0	0	0	VG-MAP all	WGS
BOKKAS_S10	OM803091	0	0	0	VG-MAP all	WGS
BOKKAS_S10	OP688128	0	37.5	17.1	VG-MAP all	WGS
BOKKAS_S10	OP688129	0	37.8	2.6	VG-MAP all	WGS
BOKKAS_S10	Sri_Lan3	0	37.9	0	VG-MAP all	WGS
BOKKAS_S10	Sri_Lan_	0	38.6	0	VG-MAP all	WGS
BOKKAS_S10	Sri_Lank	0	38.5	60	VG-MAP all	WGS
BOKKAS_S10	OL752713	0	38.3	0	VG-MAP all	WGS
BOKKAS_S10	LSDV_Isr	0	37.9	0	VG-MAP all	WGS
BOKKAS_S10	MW732649	0	35.9	0	VG-MAP all	WGS
BOKKAS_S10	NC_00302	0	38.3	12	VG-MAP all	WGS
BOKKAS_S10	OL542833	0	37.5	13.9	VG-MAP all	WGS
BOKKAS_S10	LSDV_Jor	0	31.1	0	VG-MAP all	WGS
BOKKAS_S10	LSDV_KS-	0	36.6	10	VG-MAP all	WGS
BOKKAS_S10	LSDV_Oma	0	37.9	6.1	VG-MAP all	WGS
BOKKAS_S10	MG972412	0	38.1	0.3	VG-MAP all	WGS
BOKKAS_S10	MH646674	0	33.8	7.5	VG-MAP all	WGS
BOKKAS_S10	MW355944	0	16.5	0	VG-MAP all	WGS
BOKKAS_S10	MW656253	0	38.3	0	VG-MAP all	WGS
BOKKAS_S10	MN636840	0	0	0	VG-MAP all	WGS
BOKKAS_S10	Mongolia	0	38.3	0	VG-MAP all	WGS
BOKKAS_S10	MN636839	0	38.7	30	VG-MAP all	WGS
BOKKAS_S10	MW435866	0	37.8	0	VG-MAP all	WGS
BOKKAS_S10	MN636838	0	38.2	0	VG-MAP all	WGS
BOKKAS_S10	MW631933	0	38.5	0	VG-MAP all	WGS
BOKKAS_S10	MW656252	0	0	0	VG-MAP all	WGS
BOKKAS_S10	MH893760	0	37.9	0.3	VG-MAP all	WGS
BOKKAS_S10	MK441838	0	38.2	12	VG-MAP all	WGS
BOKKAS_S10	MN636841	0	32	12	VG-MAP all	WGS
BOKKAS_S10	MN636842	0	36.3	1	VG-MAP all	WGS
BOKKAS_S10	MN636843	0	0	0	VG-MAP all	WGS
BOKKAS_S10	MN642592	0	0	0	VG-MAP all	WGS
BOKKAS_S10	MN995838	0	37	13.1	VG-MAP all	WGS
BOKKAS_S10	MT134042	0	35.9	2.3	VG-MAP all	WGS
BOKKAS_S10	MT643825	0	38.1	12	VG-MAP all	WGS
E1_S1	KX894508	289.7	75.1	40.6	Giraffe 1	WGS
E1_S1	KX894508	157.4	37.7	39.5	Giraffe 3	WGS
E1_S1	OQ511520	66.9	37.7	31	Giraffe 3	WGS
E1_S1	KX764645	34.3	37.7	28.4	Giraffe 3	WGS
E1_S1	KX894508	128.3	37.7	34.3	Giraffe 6	WGS
E1_S1	OQ511520	64.8	37.7	31	Giraffe 6	WGS
E1_S1	KX683219	49.6	37.7	39.2	Giraffe 6	WGS
E1_S1	OK318001	14.9	37.7	38.1	Giraffe 6	WGS
E1_S1	MW732649	0.5	37.6	9.9	Giraffe 6	WGS
E1_S1	KX764645	0.3	37.2	23.4	Giraffe 6	WGS
E1_S1	MH893760	117	37.7	35	Giraffe all	WGS
E1_S1	MZ577074	61.4	37.7	30.8	Giraffe all	WGS
E1_S1	OK318001	56.8	37.7	39.5	Giraffe all	WGS
E1_S1	OR134847	3.4	37.7	41	Giraffe all	WGS
E1_S1	OM530217	3.2	37.7	2	Giraffe all	WGS
E1_S1	Ethiopia	2.1	37.3	33	Giraffe all	WGS
E1_S1	OQ555660	1.5	37	6.8	Giraffe all	WGS
E1_S1	MN995838	1	37.6	30.8	Giraffe all	WGS
E1_S1	OP297402	0.9	37.2	23.4	Giraffe all	WGS
E1_S1	Cameroon	0.9	37.5	37	Giraffe all	WGS
E1_S1	MW435866	0.8	37.6	28.5	Giraffe all	WGS
E1_S1	MW656253	0.5	36.8	34.9	Giraffe all	WGS
E1_S1	MT643825	0.5	37.7	30.4	Giraffe all	WGS
E1_S1	OR134837	0.4	37.5	41	Giraffe all	WGS
E1_S1	LSDV_Oma	0.4	37.6	8.8	Giraffe all	WGS
E1_S1	OL542833	0.3	37	27.4	Giraffe all	WGS
E1_S1	OP688129	0.3	37.6	25	Giraffe all	WGS
E1_S1	OQ588787	0.3	37.5	38.9	Giraffe all	WGS
E1_S1	ON152411	0.3	37.4	24.4	Giraffe all	WGS
E1_S1	Sri_Lank	0.3	37.7	30.4	Giraffe all	WGS
E1_S1	LSDV_Jor	0.3	37.8	31.4	Giraffe all	WGS
E1_S1	OP922506	0.2	36.4	1.7	Giraffe all	WGS
E1_S1	Mongoli2	0.2	37.7	2.4	Giraffe all	WGS
E1_S1	MT134042	0.2	37.6	28.3	Giraffe all	WGS
E1_S1	OM984485	0.2	35.2	19.9	Giraffe all	WGS
E1_S1	OP508345	0.2	37.5	7.7	Giraffe all	WGS
E1_S1	AF409137	0.2	34.6	22.1	Giraffe all	WGS
E1_S1	OR735987	0.2	37.8	3.2	Giraffe all	WGS
E1_S1	Sri_Lan_	0.2	37.7	34.5	Giraffe all	WGS
E1_S1	OR393170	0.2	37.5	1.1	Giraffe all	WGS
E1_S1	OQ511520	0.1	37.5	1.6	Giraffe all	WGS
E1_S1	Neethlin	0.1	37.6	18.7	Giraffe all	WGS
E1_S1	OP752701	0.1	37.5	4.3	Giraffe all	WGS
E1_S1	OL752713	0.1	37.7	5.3	Giraffe all	WGS
E1_S1	MW699032	0.1	37.9	23	Giraffe all	WGS
E1_S1	MW732649	0.1	37.5	10.6	Giraffe all	WGS
E1_S1	MZ577075	0.1	37.5	32.3	Giraffe all	WGS
E1_S1	MZ577076	0.1	37.6	1.5	Giraffe all	WGS
E1_S1	OM105589	0.1	37.7	5.3	Giraffe all	WGS
E1_S1	MW355944	0.1	37.6	20.8	Giraffe all	WGS
E1_S1	OR134835	0.1	37.6	42.5	Giraffe all	WGS
E1_S1	OM803091	0.1	37.9	3.7	Giraffe all	WGS
E1_S1	OM803092	0.1	37.6	1.9	Giraffe all	WGS
E1_S1	OP688128	0.1	37.8	26	Giraffe all	WGS
E1_S1	MN642592	0.1	37.8	13.3	Giraffe all	WGS
E1_S1	Ethiopi1	0.1	37.4	13.5	Giraffe all	WGS
E1_S1	MN072619	0.1	37.3	8.7	Giraffe all	WGS
E1_S1	Sri_Lan3	0.1	37.5	4.9	Giraffe all	WGS
E1_S1	OR134844	0.1	37.7	33.9	Giraffe all	WGS
E1_S1	OR393178	0.1	37.3	27.9	Giraffe all	WGS
E1_S1	LSDV_Isr	0.1	37.8	25.9	Giraffe all	WGS
E1_S1	OR347835	0.1	37.8	3.1	Giraffe all	WGS
E1_S1	OR393176	0.1	37.6	0.9	Giraffe all	WGS
E1_S1	OQ267777	0	38.1	13.2	Giraffe all	WGS
E1_S1	Nigeria_	0	38.1	13.1	Giraffe all	WGS
E1_S1	OP985536	0	37.7	8.9	Giraffe all	WGS
E1_S1	OQ267778	0	37.9	2.4	Giraffe all	WGS
E1_S1	OQ349695	0	37.7	0.6	Giraffe all	WGS
E1_S1	MW631933	0	36.8	8	Giraffe all	WGS
E1_S1	MZ577073	0	38.3	10.9	Giraffe all	WGS
E1_S1	Mongolia	0	38.1	8.2	Giraffe all	WGS
E1_S1	NC_00302	0	35.8	1	Giraffe all	WGS
E1_S1	MW656252	0	37.1	19.6	Giraffe all	WGS
E1_S1	OM033705	0	36.6	0.9	Giraffe all	WGS
E1_S1	OM793602	0	37.6	22.7	Giraffe all	WGS
E1_S1	OM793603	0	37.4	19.8	Giraffe all	WGS
E1_S1	OM793604	0	37.1	6.7	Giraffe all	WGS
E1_S1	OM793605	0	37.7	11.1	Giraffe all	WGS
E1_S1	MN636839	0	38.1	26	Giraffe all	WGS
E1_S1	MN636840	0	37.4	14.3	Giraffe all	WGS
E1_S1	MN636841	0	38.6	4.5	Giraffe all	WGS
E1_S1	MN636842	0	37.8	26	Giraffe all	WGS
E1_S1	MN636843	0	37.6	19.6	Giraffe all	WGS
E1_S1	AF409138	0	37.3	15.1	Giraffe all	WGS
E1_S1	Camern2_	0	37.3	26.8	Giraffe all	WGS
E1_S1	OR134832	0	36.5	26.3	Giraffe all	WGS
E1_S1	OR134833	0	38.1	42.7	Giraffe all	WGS
E1_S1	OR134836	0	34.3	20.3	Giraffe all	WGS
E1_S1	OR134838	0	37	22.7	Giraffe all	WGS
E1_S1	OR134839	0	38	20.7	Giraffe all	WGS
E1_S1	OM793606	0	38	5.7	Giraffe all	WGS
E1_S1	OM793607	0	36.7	18.6	Giraffe all	WGS
E1_S1	OM793608	0	38	2.5	Giraffe all	WGS
E1_S1	OM793609	0	38.9	20.7	Giraffe all	WGS
E1_S1	MG972412	0	37.5	8.5	Giraffe all	WGS
E1_S1	MH646674	0	36.7	13.4	Giraffe all	WGS
E1_S1	MK441838	0	38.3	10.6	Giraffe all	WGS
E1_S1	MN636838	0	34.1	11.8	Giraffe all	WGS
E1_S1	AF325528	0	37.5	7.2	Giraffe all	WGS
E1_S1	KX764645	0	37.3	14.2	Giraffe all	WGS
E1_S1	OR134840	0	0	0	Giraffe all	WGS
E1_S1	OR134841	0	37.9	31.2	Giraffe all	WGS
E1_S1	Ethiopi2	0	37.7	29.6	Giraffe all	WGS
E1_S1	Ethiopi3	0	37.7	25	Giraffe all	WGS
E1_S1	KX683219	0	37.4	14.5	Giraffe all	WGS
E1_S1	KX764643	0	37.9	7.6	Giraffe all	WGS
E1_S1	KX764644	0	37.5	23.5	Giraffe all	WGS
E1_S1	KX894508	0	37.3	0.6	Giraffe all	WGS
E1_S1	KY702007	0	37	6.5	Giraffe all	WGS
E1_S1	OR134843	0	0	0	Giraffe all	WGS
E1_S1	OR134845	0	38.3	23.3	Giraffe all	WGS
E1_S1	OR134846	0	37.4	20.8	Giraffe all	WGS
E1_S1	OR134848	0	36.6	23.7	Giraffe all	WGS
E1_S1	OR134849	0	28.6	1	Giraffe all	WGS
E1_S1	OR194148	0	35.2	18	Giraffe all	WGS
E1_S1	OR347834	0	37.2	7.5	Giraffe all	WGS
E1_S1	OR567413	0	37.5	22.3	Giraffe all	WGS
E1_S1	OR347836	0	37.5	13	Giraffe all	WGS
E1_S1	OR347837	0	37.6	1.8	Giraffe all	WGS
E1_S1	LSDV_Gha	0	36.9	22.2	Giraffe all	WGS
E1_S1	LSDV_Gou	0	37.5	18.7	Giraffe all	WGS
E1_S1	LSDV_KS-	0	37.9	21.5	Giraffe all	WGS
E1_S1	KY829023	0	37.8	0.7	Giraffe all	WGS
E1_S1	OR393173	0	37.5	10.6	Giraffe all	WGS
E1_S1	LSDV_Sen	0	37.4	20.6	Giraffe all	WGS
E1_S1	OR393177	0	37.2	15.2	Giraffe all	WGS
E1_S1	OR393175	0	37.2	6.3	Giraffe all	WGS
E1_S1	OR520147	0	36.1	1	Giraffe all	WGS
E1_S1	OR393171	0	37.5	12.7	Giraffe all	WGS
E1_S1	OR393169	0	37.7	5.8	Giraffe all	WGS
E1_S1	OR393172	0	36.7	1.4	Giraffe all	WGS
E1_S1	KX894508	84.5	75.6	76	Minimap2	WGS
E1_S1	KX894508	84.5	75.6	76	VG-MAP 1	WGS
E1_S1	KX894508	63.7	37.9	27.7	VG-MAP 3	WGS
E1_S1	OQ511520	11.2	37.9	26.2	VG-MAP 3	WGS
E1_S1	KX764645	10.7	37.9	26.4	VG-MAP 3	WGS
E1_S1	KX894508	63.1	37.9	27.7	VG-MAP 6	WGS
E1_S1	OQ511520	21	37.9	26.9	VG-MAP 6	WGS
E1_S1	OK318001	0.8	37.9	21.6	VG-MAP 6	WGS
E1_S1	KX683219	0.4	37.4	27.2	VG-MAP 6	WGS
E1_S1	MW732649	0	36.8	26.4	VG-MAP 6	WGS
E1_S1	KX764645	0	36.9	13.3	VG-MAP 6	WGS
E1_S1	LSDV_Gha	39.3	37.9	27.7	VG-MAP all	WGS
E1_S1	OR134838	30.3	37.9	27.8	VG-MAP all	WGS
E1_S1	Neethlin	10.8	37.9	26.1	VG-MAP all	WGS
E1_S1	OR134833	1	37.9	26.2	VG-MAP all	WGS
E1_S1	Ethiopia	0.7	37.6	21.9	VG-MAP all	WGS
E1_S1	LSDV_Oma	0.4	37.5	17.1	VG-MAP all	WGS
E1_S1	OQ555660	0.4	37.2	10.2	VG-MAP all	WGS
E1_S1	MZ577074	0.3	37.4	27.2	VG-MAP all	WGS
E1_S1	OR393173	0.3	37.8	25.4	VG-MAP all	WGS
E1_S1	Cameroon	0.2	37.8	29.5	VG-MAP all	WGS
E1_S1	OP297402	0.2	37.4	15.5	VG-MAP all	WGS
E1_S1	LSDV_Sen	0.2	37.9	26.1	VG-MAP all	WGS
E1_S1	KX683219	0.1	37.9	26.8	VG-MAP all	WGS
E1_S1	Ethiopi1	0.1	37.7	23.6	VG-MAP all	WGS
E1_S1	KY702007	0.1	37.9	26	VG-MAP all	WGS
E1_S1	AF409137	0.1	36	30.1	VG-MAP all	WGS
[truncated: 22,460 more rows]

## Sheet: S5_TiTv_rates
	Dataset	Amplicon						WGS
	SNP set	All SNPs			Invalid SNPs			All SNPs			Invalid SNPs
Mapper	Reference	BCF	FB	VG	BCF	FB	VG	BCF	FB	VG	BCF	FB	VG
Minimap2	Linear	3.56	2	NA	1.5	0.17	NA	3.87	3.94	NA	1	0.59	NA
VG-MAP	1-sample PVG	3.55	3.8	0	1.55	0.45	0	4	4.19	0.55	1.38	0.66	0.52
	3-sample PVG	3.33	3.5	2.98	1.63	0.86	0.48	3.32	3.8	1.81	0.57	0.42	1.14
	6-sample PVG	5	4.5	2.61	0.89	0.77	0.47	1.64	1.5	1.39	0.44	0.55	1.15
	all-sample PVG	1	1	2.26	0.93	0.39	0.55	1.68	2.07	1.29	0.38	0.35	1.23
Giraffe	1-sample PVG	3.54	3	0.58	3.2	0.6	0.37	3.95	3.88	0.47	0.56	0.54	0.3
	3-sample PVG	2	1.86	3.12	0.38	0.25	0.45	3.07	3.39	2.48	0.34	0.28	0.46
	6-sample PVG	3	2	2.48	0.75	0.92	0.43	2.14	2.29	2.11	0.33	0.58	0.43
	all-sample PVG	0.56	0.7	2.44	0.44	0.88	0.43	1.31	1	2.04	0.44	0.58	0.44

## Sheet: S6_liftover
Sample	Library_Type	3_BCF	3_FB	3_GBWT_BCF	3_GBWT_FB	6_BCF	6_FB	6_GBWT_BCF	6_GBWT_FB	ALL_BCF	ALL_FB	ALL_GBWT_BCF	ALL_GBWT_FB
paired_dat_e9	SIMULATED	0	100	0	100	50	33	40	50	18	15	0	0
paired_dat_e8	SIMULATED	0	0	0	0	50	40	40	50	33	20	0	0
paired_dat_e7	SIMULATED	0	50	0	50	100	50	40	50	29	18	0	0
paired_dat_e6	SIMULATED	0	33	0	33	50	33	40	50	33	23	0	0
paired_dat_e5	SIMULATED	0	0	0	0	67	67	40	50	44	27	0	0
paired_dat_e4	SIMULATED	0	50	0	50	50	50	40	50	38	23	0	0
paired_dat_e3	SIMULATED	0	100	0	100	67	67	40	40	22	17	0	0
paired_dat_e2	SIMULATED	0	50	0	50	67	67	33	40	33	31	0	0
paired_dat_e1	SIMULATED	0	100	0	100	67	40	40	50	40	31	0	0
paired_dat	SIMULATED	0	100	0	100	50	40	40	50	25	21	0	0
SRR10394925	AMPLICON	71	29	50	71	59	58	35	57	80	89	62	45
SRR12065275	AMPLICON	79	67	90	90	80	67	71	76	62	67	72	89
SRR12588176	AMPLICON	20	27	24	15	15	21	10	4	10	13	14	9
SRR15145273	AMPLICON	0	0	0	11	25	0	0	0	25	0	25	38
SRR15145275	AMPLICON	17	0	0	20	20	43	0	0	36	0	25	38
SRR15145277	AMPLICON	0	0	8	22	9	0	0	0	30	0	12	24
SRR15145279	AMPLICON	0	0	22	13	25	0	0	0	43	0	22	16
SRR26747364	AMPLICON	42	14	64	77	53	0	45	45	67	0	57	59
SRR26747366	AMPLICON	40	25	88	100	33	0	53	59	0	0	79	89
SRR26747368	AMPLICON	63	25	86	100	50	0	36	31	60	50	59	77
SRR26747370	AMPLICON	14	0	20	0	0	0	4	4	0	0	41	26
SRR26747372	AMPLICON	43	20	58	86	54	20	22	38	50	50	54	72
SRR26747374	AMPLICON	0	0	22	0	29	0	0	0	0	0	50	25
SRR26747376	AMPLICON	50	0	67	75	57	0	22	11	0	0	44	56
SRR26747378	AMPLICON	69	20	43	52	67	0	20	29	100	0	50	33
SRR26747380	AMPLICON	40	0	81	80	67	0	45	54	80	67	68	84
SRR26747382	AMPLICON	25	0	63	75	63	0	25	33	67	0	60	73
SRR26747384	AMPLICON	0	0	40	60	63	40	13	9	75	67	50	56
SRR26747386	AMPLICON	0	0	100	12	100	75	0	3	100	100	71	10
SRR26747388	AMPLICON	60	0	33	43	80	0	20	38	75	0	56	71
SRR26747390	AMPLICON	67	0	98	97	75	0	80	73	75	0	82	90
SRR26747392	AMPLICON	38	0	33	40	63	0	7	18	75	0	55	64
SRR26747394	AMPLICON	25	0	83	91	57	0	68	61	75	0	70	85
SRR26747396	AMPLICON	50	17	79	86	58	0	48	48	100	0	67	82
SRR26747398	AMPLICON	50	0	79	81	63	25	30	40	83	0	71	62
SRR18709416	AMPLICON	20	0	7	8	13	14	11	13	0	0	14	15
SRR11470182	AMPLICON	0	0	0	0	20	8	20	12	25	0	25	8
SRR21590382	Metagenomic	14	0	6	6	0	0	2	0	0	0	0	0
SRR21590383	Metagenomic	17	0	6	6	0	0	2	0	0	0	0	0
SRR21590384	Metagenomic	0	0	12	12	0	0	0	0	0	0	0	0
SRR21590385	Metagenomic	0	0	6	7	0	0	2	3	0	0	0	0
SRR21590386	Metagenomic	13	0	10	10	0	0	4	2	0	100	0	0
SRR21590387	Metagenomic	14	8	19	15	15	0	7	6	0	50	50	50
Ghana	WGS	37	18	51	52	0	0	12	15	0	0	0	0
Gough	WGS	28	11	44	43	11	0	10	12	0	0	0	0
Israel	WGS	36	33	59	57	0	0	13	14	0	0	0	0
Jordan	WGS	27	6	41	39	0	0	0	0	0	0	0	0
Kenya	WGS	25	4	40	39	0	0	0	0	0	0	0	0
LSDV_CAMEROON_S4	WGS	25	0	33	35	50	0	0	0	0	0	0	0
LSDV_CAMEROON_TENAPI_S4	WGS	29	0	37	39	50	0	11	14	0	0	0	0
LSDV_NEETHLING_S2	WGS	44	0	46	48	33	0	20	22	0	0	0	50
LSDV_SENEGAL_S3	WGS	13	0	32	35	0	0	19	21	0	0	0	0
LSDV_SL3_S3	WGS	20	4	33	34	0	0	0	0	0	0	0	0
LSDV_SL2_S2	WGS	23	7	40	37	17	0	0	0	0	0	50	25
LSDV_SL1_S1	WGS	21	5	38	37	0	0	0	0	0	0	0	0
Oman	WGS	8	0	35	35	11	0	24	24	0	0	0	0
E21_S4	WGS	12	0	24	25	15	0	21	22	0	0	0	0
E7_S3	WGS	0	0	22	22	0	0	20	26	0	0	0	25
E3_S2	WGS	6	0	26	24	18	0	21	22	0	0	0	0
E1_S1	WGS	16	0	20	20	13	10	18	22	0	0	0	0
BOKKAS_S10	WGS	12	11	27	28	0	0	0	0	0	0	0	0
SRR12021190	WGS	0	0	0	0	0	0	0	0	0	0	0	0
SRR12021191	WGS	0	0	14	14	0	0	0	0	0	0	14	14
SRR12588175	WGS	67	50	58	58	50	0	39	41	0	0	0	100
SRR14139152	WGS	33	21	51	49	80	0	0	0	0	0	100	100
SRR18028321	WGS	25	0	0	0	50	0	0	0	0	0	0	0
SRR18612540	WGS	0	0	0	0	0	0	0	0	0	0	0	0
SRR19090746	WGS	3	5	6	6	2	3	1	2	5	5	5	4
SRR19090747	WGS	4	13	2	3	6	4	5	2	13	15	15	14
SRR19090748	WGS	5	10	3	3	5	6	2	3	12	12	13	12
SRR24474207	WGS	0	0	8	8	0	0	3	0	0	0	0	0
SRR25461322	WGS	18	10	28	27	0	0	0	0	0	0	0	0
SRR25461323	WGS	21	0	31	30	0	0	10	11	0	0	0	0
SRR25461324	WGS	17	0	29	25	25	0	11	13	0	0	0	0
SRR25461325	WGS	0	0	0	0	0	0	0	0	0	0	0	0
SRR25461326	WGS	0	0	0	0	0	0	0	0	0	0	0	0
SRR25461327	WGS	5	0	4	4	0	0	2	0	0	0	0	0
SRR25461328	WGS	5	0	7	7	0	0	4	5	0	0	0	0
SRR25461329	WGS	28	21	48	44	9	0	0	9	0	0	33	20
SRR25461330	WGS	16	0	8	8	12	0	2	2	0	0	0	0
SRR25461331	WGS	0	0	0	0	0	0	3	3	0	0	0	0
SRR25461332	WGS	31	21	43	44	7	0	0	0	0	0	17	20
SRR25461333	WGS	28	19	44	41	9	0	0	0	0	0	0	0
SRR8442780	WGS	0	0	70	45	0	0	40	30	0	17	0	0
449_05k_S1	WGS	0	0	0	0	0	0	0	0	0	0	0	0
449_05p_S4	WGS	22	29	13	42	25	18	0	0	25	33	10	17
449_07k_S2	WGS	0	0	0	0	0	0	0	0	0	0	0	0
449_07p_S5	WGS	11	0	28	45	14	17	0	0	25	43	12	11
449_11k_S3	WGS	0	0	0	0	0	0	0	0	0	0	0	0
449_11p_S6	WGS	11	0	21	26	18	0	0	0	17	20	8	6
Mongolia1	WGS	25	0	0	0	20	0	0	0	0	0	0	0
Mongolia2	WGS	0	0	0	0	0	0	0	0	0	0	100	100

## Sheet: S7_SNPrates_1_3
Sample	Library_type	PVG	Minimap2	Total_all	Percent	PercentM
SRR26747386	AMPLICON	7	0	7	100	0
SRR26747390	AMPLICON	39	1	39	97.44	0
SRR10394925	AMPLICON	70	2	70	97.14	0
SRR12065275	AMPLICON	60	2	60	96.67	0
SRR26747388	AMPLICON	9	2	9	77.78	0
SRR26747366	AMPLICON	35	3	35	91.43	0
SRR26747368	AMPLICON	20	3	20	85	0
SRR26747376	AMPLICON	15	3	15	80	0
SRR26747380	AMPLICON	34	3	34	91.18	0
SRR26747382	AMPLICON	11	3	11	72.73	0
SRR26747384	AMPLICON	10	3	10	70	0
SRR26747394	AMPLICON	29	3	29	89.66	0
SRR26747398	AMPLICON	17	3	17	82.35	0
SRR26747378	AMPLICON	14	4	14	71.43	0
SRR26747396	AMPLICON	31	4	31	87.1	0
SRR11470182	AMPLICON	13	4	13	69.23	0
SRR26747364	AMPLICON	30	5	30	83.33	0
SRR26747374	AMPLICON	9	5	9	44.44	0
SRR26747392	AMPLICON	15	5	15	66.67	0
SRR18709416	AMPLICON	16	8	16	50	0
SRR26747372	AMPLICON	50	35	50	30	0
SRR15145273	AMPLICON	1063	1057	1065	0.75	0.19
SRR15145275	AMPLICON	1063	1057	1066	0.84	0.28
SRR15145279	AMPLICON	1063	1057	1065	0.75	0.19
SRR15145277	AMPLICON	1069	1058	1072	1.31	0.28
SRR12588176	AMPLICON	1838	1765	1842	4.18	0.22
SRR26747370	AMPLICON	1779	1770	1783	0.73	0.22
SRR21590384	Metagenomic	20	17	20	15	0
SRR21590382	Metagenomic	38	22	38	42.11	0
SRR21590383	Metagenomic	38	22	38	42.11	0
SRR21590385	Metagenomic	36	22	36	38.89	0
SRR21590387	Metagenomic	54	22	54	59.26	0
SRR21590386	Metagenomic	42	23	42	45.24	0
SRR19090748	Mix	721	319	731	56.36	1.37
SRR19090746	Mix	2271	419	2295	81.74	1.05
SRR19090747	Mix	660	619	742	16.58	11.05
paired_dat_e10	SIMULATED	210	0	213	100	1.41
paired_dat_e9	SIMULATED	188	0	189	100	0.53
paired_dat_e8	SIMULATED	209	0	215	100	2.79
paired_dat_e6	SIMULATED	202	0	208	100	2.88
paired_dat_e5	SIMULATED	195	0	197	100	1.02
paired_dat_e4	SIMULATED	174	0	177	100	1.69
paired_dat_e7	SIMULATED	211	1	214	99.53	1.4
paired_dat_e3	SIMULATED	209	1	210	99.52	0.48
paired_dat_e2	SIMULATED	200	1	200	99.5	0
paired_dat_e1	SIMULATED	182	2	183	98.91	0.55
paired_dat	SIMULATED	187	4	187	97.86	0
SRR8442780	WGS	11	2	11	81.82	0
Israel	WGS	26	11	26	57.69	0
Oman	WGS	11	11	11	0	0
E21_S4	WGS	29	12	29	58.62	0
E7_S3	WGS	27	12	27	55.56	0
E3_S2	WGS	28	12	28	57.14	0
E1_S1	WGS	29	13	29	55.17	0
SRR25461325	WGS	15	13	15	13.33	0
SRR25461326	WGS	14	14	15	6.67	6.67
SRR12021190	WGS	20	20	22	9.09	9.09
SRR25461331	WGS	26	20	26	23.08	0
SRR24474207	WGS	28	22	28	21.43	0
SRR25461327	WGS	27	22	27	18.52	0
SRR25461328	WGS	29	22	29	24.14	0
SRR25461330	WGS	40	22	40	45	0
SRR12021191	WGS	31	27	33	18.18	6.06
LSDV_CAMEROON_S4	WGS	42	32	43	25.58	2.33
Ghana	WGS	72	33	73	54.79	1.37
LSDV_CAMEROON_TENAPI_S4	WGS	55	34	55	38.18	0
LSDV_SENEGAL_S3	WGS	73	39	73	46.58	0
BOKKAS_S10	WGS	94	48	94	48.94	0
SRR25461333	WGS	244	123	244	49.59	0
Gough	WGS	254	128	254	49.61	0
Kenya	WGS	236	132	236	44.07	0
SRR14139152	WGS	279	132	279	52.69	0
LSDV_SL3_S3	WGS	232	133	232	42.67	0
LSDV_SL2_S2	WGS	249	133	249	46.59	0
SRR25461329	WGS	281	133	281	52.67	0
LSDV_SL1_S1	WGS	252	134	252	46.83	0
SRR25461323	WGS	217	134	217	38.25	0
SRR25461332	WGS	270	134	270	50.37	0
Jordan	WGS	249	135	249	45.78	0
SRR25461322	WGS	198	135	198	31.82	0
SRR25461324	WGS	198	135	198	31.82	0
449_05k_S1	WGS	847	854	870	1.84	2.64
449_07k_S2	WGS	870	880	896	1.79	2.9
449_11k_S3	WGS	940	946	964	1.87	2.49
SRR18612540	WGS	1037	1023	1038	1.45	0.1
449_07p_S5	WGS	1073	1050	1076	2.42	0.28
449_05p_S4	WGS	1074	1051	1076	2.32	0.19
449_11p_S6	WGS	1074	1053	1079	2.41	0.46
Mongolia2	WGS	1062	1053	1063	0.94	0.09
Mongolia1	WGS	1064	1055	1066	1.03	0.19
SRR18028321	WGS	1062	1057	1065	0.75	0.28
SRR12588175	WGS	1683	1671	1709	2.22	1.52
LSDV_NEETHLING_S2	WGS	1732	1697	1746	2.81	0.8
					48.2688	0.573222

## Sheet: S8_SNPrates_1_6
Sample	Library_type	PVG	Minimap2	Total_all	Percent	PercentM
SRR26747386	AMPLICON	5	0	5	100	0
SRR26747390	AMPLICON	24	1	24	95.83	0
SRR10394925	AMPLICON	39	2	39	94.87	0
SRR12065275	AMPLICON	31	2	31	93.55	0
SRR26747388	AMPLICON	10	2	10	80	0
SRR26747366	AMPLICON	21	3	21	85.71	0
SRR26747368	AMPLICON	14	3	14	78.57	0
SRR26747376	AMPLICON	10	3	10	70	0
SRR26747380	AMPLICON	24	3	24	87.5	0
SRR26747382	AMPLICON	11	3	11	72.73	0
SRR26747384	AMPLICON	9	3	9	66.67	0
SRR26747394	AMPLICON	21	3	21	85.71	0
SRR26747398	AMPLICON	13	3	13	76.92	0
SRR26747378	AMPLICON	15	4	15	73.33	0
SRR26747396	AMPLICON	27	4	27	85.19	0
SRR11470182	AMPLICON	18	4	18	77.78	0
SRR26747364	AMPLICON	23	5	23	78.26	0
SRR26747374	AMPLICON	12	5	12	58.33	0
SRR26747392	AMPLICON	18	5	18	72.22	0
SRR18709416	AMPLICON	19	8	19	57.89	0
SRR26747372	AMPLICON	42	35	42	16.67	0
SRR15145273	AMPLICON	1064	1057	1066	0.84	0.19
SRR15145275	AMPLICON	1062	1057	1065	0.75	0.28
SRR15145279	AMPLICON	1064	1057	1066	0.84	0.19
SRR15145277	AMPLICON	1073	1058	1076	1.67	0.28
SRR12588176	AMPLICON	1884	1765	1888	6.51	0.21
SRR26747370	AMPLICON	1799	1770	1803	1.83	0.22
SRR21590384	Metagenomic	24	17	24	29.17	0
SRR21590382	Metagenomic	51	22	51	56.86	0
SRR21590383	Metagenomic	50	22	50	56	0
SRR21590385	Metagenomic	46	22	46	52.17	0
SRR21590387	Metagenomic	59	22	59	62.71	0
SRR21590386	Metagenomic	53	23	53	56.6	0
SRR19090748	Mix	1065	319	1074	70.3	0.84
SRR19090746	Mix	3363	419	3380	87.6	0.5
SRR19090747	Mix	798	619	880	29.66	9.32
paired_dat_e10	SIMULATED	213	0	216	100	1.39
paired_dat_e9	SIMULATED	193	0	194	100	0.52
paired_dat_e8	SIMULATED	215	0	221	100	2.71
paired_dat_e6	SIMULATED	205	0	211	100	2.84
paired_dat_e5	SIMULATED	201	0	203	100	0.99
paired_dat_e4	SIMULATED	178	0	181	100	1.66
paired_dat_e7	SIMULATED	215	1	219	99.54	1.83
paired_dat_e3	SIMULATED	215	1	216	99.54	0.46
paired_dat_e2	SIMULATED	205	1	205	99.51	0
paired_dat_e1	SIMULATED	187	2	188	98.94	0.53
paired_dat	SIMULATED	192	4	192	97.92	0
SRR8442780	WGS	10	2	10	80	0
Israel	WGS	16	11	16	31.25	0
Oman	WGS	22	11	22	50	0
E21_S4	WGS	26	12	26	53.85	0
E7_S3	WGS	27	12	27	55.56	0
E3_S2	WGS	28	12	28	57.14	0
E1_S1	WGS	28	13	28	53.57	0
SRR25461325	WGS	16	13	16	18.75	0
SRR25461326	WGS	19	14	20	30	5
SRR12021190	WGS	20	20	22	9.09	9.09
SRR25461331	WGS	39	20	39	48.72	0
SRR24474207	WGS	41	22	41	46.34	0
SRR25461327	WGS	48	22	48	54.17	0
SRR25461328	WGS	50	22	50	56	0
SRR25461330	WGS	52	22	52	57.69	0
SRR12021191	WGS	28	27	30	10	6.67
LSDV_CAMEROON_S4	WGS	33	32	34	5.88	2.94
Ghana	WGS	43	33	44	25	2.27
LSDV_CAMEROON_TENAPI_S4	WGS	40	34	40	15	0
LSDV_SENEGAL_S3	WGS	51	39	51	23.53	0
BOKKAS_S10	WGS	48	48	48	0	0
SRR25461333	WGS	134	123	134	8.21	0
Gough	WGS	144	128	144	11.11	0
Kenya	WGS	136	132	136	2.94	0
SRR14139152	WGS	134	132	134	1.49	0
LSDV_SL3_S3	WGS	139	133	139	4.32	0
LSDV_SL2_S2	WGS	138	133	138	3.62	0
SRR25461329	WGS	139	133	139	4.32	0
LSDV_SL1_S1	WGS	140	134	140	4.29	0
SRR25461323	WGS	141	134	141	4.96	0
SRR25461332	WGS	141	134	141	4.96	0
Jordan	WGS	139	135	139	2.88	0
SRR25461322	WGS	139	135	139	2.88	0
SRR25461324	WGS	140	135	140	3.57	0
449_05k_S1	WGS	845	854	868	1.61	2.65
449_07k_S2	WGS	868	880	894	1.57	2.91
449_11k_S3	WGS	936	946	960	1.46	2.5
SRR18612540	WGS	1036	1023	1037	1.35	0.1
449_07p_S5	WGS	1062	1050	1065	1.41	0.28
449_05p_S4	WGS	1064	1051	1066	1.41	0.19
449_11p_S6	WGS	1064	1053	1069	1.5	0.47
Mongolia2	WGS	1060	1053	1061	0.75	0.09
Mongolia1	WGS	1061	1055	1063	0.75	0.19
SRR18028321	WGS	1061	1057	1064	0.66	0.28
SRR12588175	WGS	1676	1671	1702	1.82	1.53
LSDV_NEETHLING_S2	WGS	1737	1697	1751	3.08	0.8
					43.1954	0.580667
